# Supplementary material for: Calpain1 inhibition enhances autophagy-lysosomal pathway and ameliorates tubulointerstitial fibrosis in Nephronophthisis
Source: Mol Med. 2025 May 3;31:166. doi: 10.1186/s10020-025-01231-4 (PMC12049798; doi:10.1186/s10020-025-01231-4)
Supplement: Supplementary file 5 — Additional file 5. [file 10020_2025_1231_MOESM5_ESM.xlsx]

## Sheet: Sheet1
ID	logFC	Pvalue	adj.Pvalue	regulation	pos_info	ref_pos_info	ensembl	entrez	uniprot	symbol	description	case|299	case|302	case|305	control|288	control|289	control|304
ENSMUSG00000074715	-1.1708578619101	0.00262762	0.911672	down	13:+:119623819-119654359	13:+:119623819-119654359	ENSMUSG00000074715	56838	Q9JIL2	Ccl28	chemokine (C-C motif) ligand 28	3.73891	2.27734	1.70789	8.30344	5.11555	4.47741
ENSMUSG00000054146	-1.04720301434183	0.00345628	0.911672	down	11:-:100131758-100135928	11:-:100131758-100135928	ENSMUSG00000054146	16665	B1AQ77	Krt15	keratin 15 [Source:HGNC Symbol;Acc:HGNC:6421]	1.19013	0.56117	1.17688	2.05807	2.18825	2.02537
ENSMUSG00000049436	-1.3848346467254	0.0123527	0.911672	down	16:-:38773184-38800203	16:-:38773184-38800203	ENSMUSG00000049436	22268	Q9Z2C6	Upk1b	uroplakin 1B	1.45566	0.53718	0.74111	1.43655	2.11527	4.41178
ENSMUSG00000062515	-1.17649953261871	0.0469889	0.911672	down	3:-:10204088-10208576	3:-:10204088-10208576	ENSMUSG00000062515	11770	P04117	Fabp4	Fatty acid-binding protein, adipocyte [Source:UniProtKB/Swiss-Prot;Acc:P04117]	10.1343	4.65717	4.30022	5.48537	19.8483	22.9856
ENSMUSG00000058626	4.2088	8.37554e-05	0.911672	up	17:-:45630204-45659325	17:-:45630204-45659325	ENSMUSG00000058626	268958	Q6J756	Capn11	Calpain-11 [Source:UniProtKB/Swiss-Prot;Acc:Q6J756]	0.41206	0.8544	0.80132	0.03236	0.03071	0.03185
ENSMUSG00000027377	3.6737	4.21727e-08	0.00290658	up	2:-:127704386-127729932	2:-:127704386-127729932	ENSMUSG00000027377	228576	Q91X49	Mall	MAL-like protein [Source:UniProtKB/Swiss-Prot;Acc:Q91X49]	4.7924	4.18105	5.9721	0.34947	0.37307	0.49438
ENSMUSG00000027832	1.1656	0.00448605	0.911672	up	3:+:66219910-66225805	3:+:66219910-66225805	ENSMUSG00000027832	19288	P48759	Ptx3	Pentraxin-related protein PTX3 [Source:UniProtKB/Swiss-Prot;Acc:P48759]	0.86411	0.64701	0.74166	0.27772	0.51157	0.32154
ENSMUSG00000096349	1.36107	0.0018423	0.911672	up	12:+:54696782-54696945	12:+:54696782-54696945	ENSMUSG00000096349	-	-	Gm22513	predicted gene, 22513 [Source:MGI Symbol;Acc:MGI:5452290]	247.3	371.342	419.274	92.4382	252.249	106.745
NONMMUG024925.2	1.09418	0.00106585	0.911672	up	2:-:144265979-144266216	2:-:144265979-144266216	NONMMUG024925.2	-	-	-	lncRNA	78.442	82.8061	106.561	31.8485	63.9374	40.5821
ENSMUSG00000065251	1.31991	0.00188998	0.911672	up	11:-:101645740-101645930	11:-:101645740-101645930	ENSMUSG00000065251	-	-	Gm23971	predicted gene, 23971 [Source:MGI Symbol;Acc:MGI:5453748]	132.798	160.073	174.914	41.2913	121.03	54.6318
ENSMUSG00000065767	1.29719	0.00203869	0.911672	up	11:+:101627366-101627556	11:+:101627366-101627556	ENSMUSG00000065767	-	-	Gm23849	predicted gene, 23849 [Source:MGI Symbol;Acc:MGI:5453626]	65.163	75.4941	87.8118	22.022	57.9027	27.3159
ENSMUSG00000065944	1.48189	0.00193806	0.911672	up	11:+:101658238-101658428	11:+:101658238-101658428	ENSMUSG00000065944	19848	-	Rnu2-10	U2 small nuclear RNA 10	65.163	73.5472	90.1787	17.8929	57.4673	23.0266
ENSMUSG00000096243	1.11016	0.00529338	0.911672	up	5:+:115489459-115489599	5:+:115489459-115489599	ENSMUSG00000096243	-	-	Gm24265	predicted gene, 24265 [Source:MGI Symbol;Acc:MGI:5454042]	114.143	159.404	214.817	48.165	116.474	80.1209
ENSMUSG00000094377	1.18637	0.00458336	0.911672	up	5:+:115490254-115490394	5:+:115490254-115490394	ENSMUSG00000094377	-	-	Gm24407	predicted gene, 24407 [Source:MGI Symbol;Acc:MGI:5454184]	94.9668	119.26	161.914	33.8709	93.474	58.1029
ENSMUSG00000065820	1.44624	0.0021942	0.911672	up	11:+:101604850-101605040	11:+:101604850-101605040	ENSMUSG00000065820	-	-	Gm26316	predicted gene, 26316 [Source:MGI Symbol;Acc:MGI:5456093]	40.8954	43.6957	49.4681	12.158	34.3933	12.6421
ENSMUSG00000007097	-1.00392798384338	0.0155394	0.911672	down	1:-:172271709-172298064	1:-:172271709-172298064	ENSMUSG00000007097	98660	Q6PIE5	Atp1a2	Sodium/potassium-transporting ATPase subunit alpha-2 [Source:UniProtKB/Swiss-Prot;Acc:Q6PIE5]	2.07332	1.17996	1.24613	1.74312	3.89893	4.14766
NONMMUG000925.2	-1.01496285612295	0.00105747	0.911672	down	1:-:68489038-68492614	1:-:68489038-68492614	NONMMUG000925.2	-	-	-	lncRNA	0.35995	0.35807	0.39179	0.80843	0.75552	0.89202
NONMMUG008583.2	1.15382	0.00176655	0.911672	up	12:-:17472582-17474824	12:-:17472582-17474824	NONMMUG008583.2	-	-	-	lncRNA	4.27467	3.51161	3.72228	2.09472	2.20859	1.37429
NONMMUG084919.1	1.10599	0.0170904	0.911672	up	9:-:77772426-77784305	9:-:77772426-77784305	NONMMUG084919.1	-	-	-	lncRNA	60.6337	19.0968	22.4724	16.94	11.4819	16.0441
ENSMUSG00000084104	1.1657	0.00707992	0.911672	up	2:-:64867999-64868588	2:-:64867999-64868588	ENSMUSG00000084104	667291	-	Gm13578	predicted gene 13578 [Source:MGI Symbol;Acc:MGI:3649303]	9.96563	7.98314	7.73894	4.01015	6.8355	2.48479
NONMMUG024676.2	-1.05590020121587	0.00183262	0.911672	down	2:+:130476380-130479081	2:+:130476380-130479081	NONMMUG024676.2	-	-	-	lncRNA	0.60358	0.38227	0.46847	1.10266	1.13867	1.03727
ENSMUSG00000021614	-1.11511403212798	0.0198381	0.911672	down	13:-:89655312-89742509	13:-:89655312-89742509	ENSMUSG00000021614	13003	E9QMK2	Vcan	versican [Source:MGI Symbol;Acc:MGI:102889]	0.56385	0.17141	0.50953	0.56351	0.7906	1.34466
ENSMUSG00000019577	-1.0682475470067	0.038387	0.911672	down	6:-:5483351-5496309	6:-:5483351-5496309	ENSMUSG00000019577	27273	Q544J2	Pdk4	pyruvate dehydrogenase kinase, isoenzyme 4 [Source:MGI Symbol;Acc:MGI:1351481]	5.94076	5.69555	13.4683	17.2339	8.0643	32.827
ENSMUSG00000002997	-1.56679235684827	0.0161386	0.911672	down	12:-:31958476-32061296	12:-:31958476-32061296	ENSMUSG00000002997	19088	P31324	Prkar2b	protein kinase, cAMP dependent regulatory, type II beta [Source:MGI Symbol;Acc:MGI:97760]	1.80978	0.65617	0.77987	1.37971	4.1554	5.39571
ENSMUSG00000064856	1.34668	0.0021892	0.911672	up	11:+:83271498-83271688	11:+:83271498-83271688	ENSMUSG00000064856	-	-	Gm23444	predicted gene, 23444 [Source:MGI Symbol;Acc:MGI:5453221]	12.8079	14.7095	18.9352	5.9643	9.79557	4.51502
ENSMUSG00000096659	1.35202	0.00205567	0.911672	up	12:-:54719163-54719326	12:-:54719163-54719326	ENSMUSG00000096659	-	-	Gm25679	predicted gene, 25679 [Source:MGI Symbol;Acc:MGI:5455456]	12.5613	17.635	22.6039	5.87757	9.63364	6.57294
ENSMUSG00000027750	-1.00579666090286	0.0168745	0.911672	down	3:+:54361109-54391037	3:+:54361109-54391037	ENSMUSG00000027750	50706	Q62009	Postn	periostin, osteoblast specific factor [Source:MGI Symbol;Acc:MGI:1926321]	0.54251	0.4558	0.25975	0.6042	0.80745	1.36263
ENSMUSG00000036437	-1.03735664858667	0.0173576	0.911672	down	8:+:66697192-66706792	8:+:66697192-66706792	ENSMUSG00000036437	18166	Q04573	Npy1r	Mus musculus neuropeptide Y receptor Y1 (Npy1r), transcript variant 2, mRNA. [Source:RefSeq mRNA;Acc:NM_001358955]	1.30468	0.94499	0.86384	1.42074	1.98615	4.05718
ENSMUSG00000096205	1.50896	0.00197003	0.911672	up	11:+:87426716-87426879	11:+:87426716-87426879	ENSMUSG00000096205	-	-	Gm22068	predicted gene, 22068 [Source:MGI Symbol;Acc:MGI:5451845]	13.8697	14.3599	23.4308	4.54176	10.1407	5.25835
NONMMUG056992.2	-1.48976245844367	0.00438514	0.911672	down	13:-:55184014-55190359	13:-:55184014-55190359	NONMMUG056992.2	-	-	-	lncRNA	0.27728	0.07813	0.28495	0.42116	0.57654	0.74741
ENSMUSG00000024972	-1.03231942265174	0.00428085	0.911672	down	19:-:7596660-7607193	19:-:7596660-7607193	ENSMUSG00000024972	56072	Q91VD1	Lgals12	Mus musculus lectin, galactose binding, soluble 12 (Lgals12), transcript variant 2, mRNA. [Source:RefSeq mRNA;Acc:NM_001356574]	0.57265	0.28309	0.5869	0.96383	0.86962	1.27505
ENSMUSG00000096206	1.04336	0.00526055	0.911672	up	12:-:54738459-54738622	12:-:54738459-54738622	ENSMUSG00000096206	-	-	Gm22317	predicted gene, 22317 [Source:MGI Symbol;Acc:MGI:5452094]	15.7016	15.6196	20.1229	9.88501	11.6618	6.0471
ENSMUSG00000097979	1.36154	0.00111535	0.911672	up	6:-:128202150-128203276	6:-:128202150-128203276	ENSMUSG00000097979	100043853	-	Gm4691	predicted gene 4691 [Source:MGI Symbol;Acc:MGI:3782871]	2.18086	1.70335	1.95048	1.0082	0.91684	0.57877
ENSMUSG00000093956	1.29442	0.0050959	0.911672	up	1:+:72244213-72244403	1:+:72244213-72244403	ENSMUSG00000093956	-	-	Gm24497	predicted gene, 24497 [Source:MGI Symbol;Acc:MGI:5454274]	11.6844	16.8726	21.0654	5.7349	11.1016	5.19228
NONMMUG042090.2	1.27962	0.0122552	0.911672	up	9:-:9121986-9124865	9:-:9121986-9124865	NONMMUG042090.2	-	-	-	lncRNA	2.38432	2.00843	0.97322	1.08015	0.82287	0.46412
ENSMUSG00000094306	1.33399	0.00321798	0.911672	up	18:-:14647767-14647930	18:-:14647767-14647930	ENSMUSG00000094306	-	-	Gm24924	predicted gene, 24924 [Source:MGI Symbol;Acc:MGI:5454701]	11.7762	18.6427	18.1933	5.07609	9.63364	6.31002
ENSMUSG00000094050	1.46748	0.00462625	0.911672	up	1:+:72236946-72237136	1:+:72236946-72237136	ENSMUSG00000094050	-	-	Gm23472	predicted gene, 23472 [Source:MGI Symbol;Acc:MGI:5453249]	11.4597	17.0889	18.9352	4.58792	11.1016	4.06352
ENSMUSG00000108125	1.07727	0.00211366	0.911672	up	6:+:120908673-120908990	6:+:120908673-120908990	ENSMUSG00000108125	100302653	-	Gm17812	predicted gene, 17812 [Source:MGI Symbol;Acc:MGI:5009997]	5.12853	5.45686	5.97083	2.89342	2.74563	2.84745
NONMMUG003946.2	-1.06270238022645	0.0105046	0.911672	down	10:-:70588669-70593189	10:-:70588669-70593189	NONMMUG003946.2	-	-	-	lncRNA	0.25631	0.30158	0.52997	0.63963	0.57937	1.26847
ENSMUSG00000095969	1.28858	0.00517047	0.911672	up	11:+:87422867-87423030	11:+:87422867-87423030	ENSMUSG00000095969	19842	-	Rnu1a1	U1a1 small nuclear RNA	12.2996	15.6196	20.3986	6.14474	11.1547	4.73252
NONMMUG053297.1	1.13066	0.00589073	0.911672	up	11:-:84961499-84963022	11:-:84961499-84963022	NONMMUG053297.1	-	-	-	lncRNA	7.01539	5.66112	4.23822	2.2118	3.3981	2.69491
ENSMUSG00000054986	-1.07922386761089	0.049991	0.911672	down	11:+:4064841-4077736	11:+:4064841-4077736	ENSMUSG00000054986	380683	Q5SQ27	Sec14l3	SEC14-like lipid binding 3 [Source:MGI Symbol;Acc:MGI:3617848]	2.54361	3.11653	5.34243	18.8856	3.88289	6.1797
ENSMUSG00000096214	1.301	0.00840787	0.911672	up	12:+:54710308-54710471	12:+:54710308-54710471	ENSMUSG00000096214	-	-	Gm22634	predicted gene, 22634 [Source:MGI Symbol;Acc:MGI:5452411]	13.0847	16.3753	23.1552	7.48055	12.6758	4.20668
NONMMUG040238.2	1.54097	0.00773202	0.911672	up	8:-:31920181-31922796	8:-:31920181-31922796	NONMMUG040238.2	-	-	-	lncRNA	1.6898	1.12135	0.77766	0.56946	0.65162	0.19779
NONMMUG072648.1	1.24432	0.00236873	0.911672	up	4:+:141557398-141559522	4:+:141557398-141559522	NONMMUG072648.1	-	-	-	lncRNA	0.94924	0.62217	0.6595	0.3299	0.27392	0.40582
ENSMUSG00000084390	-1.44678415574979	0.00326548	0.911672	down	17:-:8564258-8568860	17:-:8564258-8568860	ENSMUSG00000084390	102637605	-	Gm15425	predicted gene 15425 [Source:MGI Symbol;Acc:MGI:3705642]	0.31662	0.13716	0.31684	0.69496	0.49076	1.12926
NONMMUG007825.2	-1.13801483720544	0.00284927	0.911672	down	11:-:106126336-106127351	11:-:106126336-106127351	NONMMUG007825.2	-	-	-	lncRNA	0.86501	1.15301	1.05134	2.58133	2.12718	2.80771
NONMMUG019150.2	1.11416	0.00375233	0.911672	up	17:-:88614279-88625628	17:-:88614279-88625628	NONMMUG019150.2	-	-	-	lncRNA	0.54949	0.48722	0.54834	0.33953	0.1681	0.31961
ENSMUSG00000021319	-1.09952726144936	0.00739044	0.911672	down	13:+:19623104-19632994	13:+:19623104-19632994	ENSMUSG00000021319	20379	Q9Z1N6	Sfrp4	secreted frizzled-related protein 4	0.17459	0.24717	0.21636	0.36696	0.55714	0.59844
ENSMUSG00000020911	-1.05106823473816	0.0445683	0.911672	down	11:-:100140810-100148665	11:-:100140810-100148665	ENSMUSG00000020911	16669	B1AQ78	Krt19	Keratin, type I cytoskeletal 19 [Source:UniProtKB/Swiss-Prot;Acc:P19001]	4.32647	0.91319	2.12025	3.11781	3.92233	7.5777
ENSMUSG00000093815	1.32174	0.0120207	0.911672	up	12:+:54729602-54729765	12:+:54729602-54729765	ENSMUSG00000093815	-	-	Gm26444	predicted gene, 26444 [Source:MGI Symbol;Acc:MGI:5456221]	9.42095	16.3753	23.4308	5.87757	10.6477	4.4696
NONMMUG013219.2	1.01448	0.00713399	0.911672	up	14:-:64920840-64923670	14:-:64920840-64923670	NONMMUG013219.2	-	-	-	lncRNA	0.63672	0.55458	0.60681	0.38692	0.19092	0.44169
NONMMUG093287.1	1.20895	0.0248629	0.911672	up	4:+:150871703-150872103	4:+:150871703-150872103	NONMMUG093287.1	-	-	-	lncRNA	13.9135	10.3033	5.86234	3.05938	2.79943	10.1076
NONMMUG021902.2	-1.11397189704974	0.00666408	0.911672	down	2:-:6835871-6868403	2:-:6835871-6868403	NONMMUG021902.2	-	-	-	lncRNA	0.21867	0.32278	0.23034	0.56554	0.46604	0.86413
NONMMUG017885.2	1.21344	0.0381572	0.911672	up	17:-:28435793-28437075	17:-:28435793-28437075	NONMMUG017885.2	-	-	-	lncRNA	4.21483	3.63892	5.67298	3.27841	3.8563	0.67215
ENSMUSG00000095079	-1.81455597737397	0.0343757	0.911672	down	12:-:113254830-113260236	12:-:113254830-113260236	ENSMUSG00000095079	238447	A0A075B6A3,A0A0A6YXW6	Igha	immunoglobulin heavy constant alpha	1.36732	0.80526	0.27111	1.44516	7.18399	1.72926
ENSMUSG00000068893	-1.39217740039767	0.0214164	0.911672	down	3:+:92215920-92256724	3:+:92215920-92256724	ENSMUSG00000068893	100303744	Q4KL71	Sprr2a2	small proline-rich protein 2A2 [Source:MGI Symbol;Acc:MGI:3845026]	0.87015	0.21297	0.40392	0.66249	1.32874	1.98552
ENSMUSG00000061527	-1.55096268406778	0.0143091	0.911672	down	15:-:101707070-101712898	15:-:101707070-101712898	ENSMUSG00000061527	110308	Q32P04	Krt5	keratin 5 [Source:MGI Symbol;Acc:MGI:96702]	0.78139	0.26328	0.30866	0.73789	1.11654	2.57102
NONMMUG030660.2	2.85352	0.00142516	0.911672	up	4:+:127008744-127009390	4:+:127008744-127009390	NONMMUG030660.2	-	-	-	lncRNA	1.72467	5.36409	5.86931	0.40632	0.57835	0.66644
NONMMUG095467.1	-1.11369699566292	0.00581358	0.911672	down	8:+:25754480-25769704	8:+:25754480-25769704	NONMMUG095467.1	-	-	-	lncRNA	0.18483	0.30249	0.33098	0.64156	0.60879	0.64993
NONMMUG042724.2	-1.95129830325675	0.020569	0.911672	down	9:-:48694477-48697630	9:-:48694477-48697630	NONMMUG042724.2	-	-	-	lncRNA	0.1769	0.22269	0.67367	3.5424	0.48774	1.17571
NONMMUG016818.2	-1.16899483081887	0.0102955	0.911672	down	16:-:64821080-64822243	16:-:64821080-64822243	NONMMUG016818.2	-	-	-	lncRNA	0.33184	0.85188	0.8156	1.46802	1.60735	1.51878
NONMMUG056502.1	1.04406	0.022998	0.911672	up	13:+:109502382-109557795	13:+:109502382-109557795	NONMMUG056502.1	-	-	-	lncRNA	12.1401	6.74887	9.72596	8.55346	5.30062	2.5768
NONMMUG072650.1	1.12355	0.0165873	0.911672	up	4:+:141561375-141564163	4:+:141561375-141564163	NONMMUG072650.1	-	-	-	lncRNA	0.92329	0.7407	0.42144	0.29849	0.4025	0.29374
NONMMUG085309.1	1.0039	0.0141729	0.911672	up	9:-:102996226-103001371	9:-:102996226-103001371	NONMMUG085309.1	-	-	-	lncRNA	0.80262	0.7512	0.89241	0.27313	0.58315	0.49278
ENSMUSG00000046275	-1.05529907008473	0.0417263	0.911672	down	11:+:76679808-76698664	11:+:76679808-76698664	ENSMUSG00000046275	237858	Q8C838	Tusc5	tumor suppressor candidate 5 [Source:MGI Symbol;Acc:MGI:3029307]	0.68887	0.43794	0.49288	0.58384	1.4606	1.99792
ENSMUSG00000025488	-1.65030702456004	0.0231479	0.911672	down	7:-:140898945-140900446	7:-:140898945-140900446	ENSMUSG00000025488	12869	P48772	Cox8b	Cytochrome c oxidase subunit 8B, mitochondrial [Source:UniProtKB/Swiss-Prot;Acc:P48772]	3.93412	0.57384	6.40442	5.59854	9.58575	10.8994
ENSMUSG00000094826	1.06538	0.0277793	0.911672	up	12:+:54714218-54714381	12:+:54714218-54714381	ENSMUSG00000094826	-	-	Gm23804	predicted gene, 23804 [Source:MGI Symbol;Acc:MGI:5453581]	9.68265	15.3676	22.3282	5.34325	12.6758	6.57294
ENSMUSG00000022435	-1.03155950328044	0.0475138	0.911672	down	15:+:85017141-85022547	15:+:85017141-85022547	ENSMUSG00000022435	22270	Q9JKX8	Upk3a	uroplakin 3A	3.25907	1.17182	1.69581	2.24485	4.48861	7.06149
ENSMUSG00000061780	-4.23656679584093	0.0488572	0.911672	down	10:+:79890853-79892655	10:+:79890853-79892655	ENSMUSG00000061780	11537	P03953	Cfd	complement factor D (adipsin)	21.1795	5.28776	0	6.51042	67.8666	59.627
NONMMUG041546.2	1.09939	0.0149366	0.911672	up	8:+:108867562-108869267	8:+:108867562-108869267	NONMMUG041546.2	-	-	-	lncRNA	0.85533	0.70233	1.19247	0.87321	0.31682	0.32857
NONMMUG084366.1	-1.21976331446964	0.00885099	0.911672	down	9:-:14206474-14207870	9:-:14206474-14207870	NONMMUG084366.1	-	-	-	lncRNA	0.30721	0.38447	0.42069	1.16045	0.56547	1.35806
NONMMUG053452.1	-1.1263169036778	0.0110849	0.911672	down	11:-:104459624-104467155	11:-:104459624-104467155	NONMMUG053452.1	-	-	-	lncRNA	1.17813	1.45822	0.79778	3.52235	1.87503	3.1282
NONMMUG034661.2	-1.00266277045711	0.0148937	0.911672	down	6:+:15731165-15733290	6:+:15731165-15733290	NONMMUG034661.2	-	-	-	lncRNA	0.26243	0.31094	0.38276	0.94801	0.43024	0.85182
NONMMUG013522.2	-1.28183687846211	0.00449643	0.911672	down	14:+:78703579-78705148	14:+:78703579-78705148	NONMMUG013522.2	-	-	-	lncRNA	0.25376	0.24429	0.40096	0.71243	0.7375	0.98793
ENSMUSG00000034634	-1.53761450068038	0.0225636	0.911672	down	15:-:74762056-74763620	15:-:74762056-74763620	ENSMUSG00000034634	17068	P35459	Ly6d	Lymphocyte antigen 6D [Source:UniProtKB/Swiss-Prot;Acc:P35459]	2.99962	0.55533	0.60763	2.00228	3.12943	5.50572
ENSMUSG00000065208	1.84603	0.00471444	0.911672	up	16:+:23111617-23111755	16:+:23111617-23111755	ENSMUSG00000065208	-	-	Gm24616	predicted gene, 24616 [Source:MGI Symbol;Acc:MGI:5454393]	7.10149	11.2951	11.058	1.57607	6.28138	2.17143
NONMMUG014205.2	1.40961	0.00350188	0.911672	up	15:-:27903620-27904122	15:-:27903620-27904122	NONMMUG014205.2	-	-	-	lncRNA	1.87712	1.80707	2.06715	0.52264	0.82658	1.02867
ENSMUSG00000067149	-2.23749761021458	0.0190067	0.911672	down	5:-:88519809-88527891	5:-:88519809-88527891	ENSMUSG00000067149	16069	P01592	Jchain	Immunoglobulin J chain [Source:UniProtKB/Swiss-Prot;Acc:P01592]	0.37512	0.27905	0.10777	1.13149	3.00634	0.51393
ENSMUSG00000094598	1.07397	0.0165144	0.911672	up	3:+:16013818-16013927	3:+:16013818-16013927	ENSMUSG00000094598	-	-	Gm24694	predicted gene, 24694 [Source:MGI Symbol;Acc:MGI:5454471]	15.2163	14.6485	8.63056	5.17809	6.4255	7.83972
ENSMUSG00000089542	1.02535	0.042495	0.911672	up	11:-:69668852-69668995	11:-:69668852-69668995	ENSMUSG00000089542	-	-	Gm25835	predicted gene, 25835 [Source:MGI Symbol;Acc:MGI:5455612]	14.6039	18.9366	23.8596	4.56403	17.9011	11.6779
NONMMUG019744.2	-1.05539826611337	0.00902247	0.911672	down	18:+:38299073-38299471	18:+:38299073-38299471	NONMMUG019744.2	-	-	-	lncRNA	1.07563	1.13904	1.47293	3.29433	2.70926	2.48553
NONMMUG068663.1	1.26971	0.0194543	0.911672	up	2:-:142313739-142322949	2:-:142313739-142322949	NONMMUG068663.1	-	-	-	lncRNA	5.37872	5.50164	2.47875	1.83038	2.60533	1.35097
ENSMUSG00000027378	-8.80421200382342	8.09192e-08	0.00290658	down	2:-:127740732-127788897	2:-:127740732-127788897	ENSMUSG00000027378	53885	A2APS1	Nphp1	nephronophthisis 1 (juvenile) homolog (human) [Source:MGI Symbol;Acc:MGI:1858233]	0.01585	0.06103	0	10.5006	11.6992	11.4643
NONMMUG025874.2	1.26246	0.0115594	0.911672	up	2:+:180070594-180072975	2:+:180070594-180072975	NONMMUG025874.2	-	-	-	lncRNA	0.89115	0.96084	1.23908	0.83699	0.44892	0.25069
ENSMUSG00000065304	1.40609	0.00999973	0.911672	up	5:+:129789539-129789673	5:+:129789539-129789673	ENSMUSG00000065304	-	-	Gm23245	predicted gene, 23245 [Source:MGI Symbol;Acc:MGI:5453022]	5.72236	11.6298	11.7205	2.92098	5.23559	3.19396
ENSMUSG00000053490	-1.2767182544577	0.00991717	0.911672	down	8:-:64999307-65018584	8:-:64999307-65018584	ENSMUSG00000053490	234329	Q8VI40	Trim60	tripartite motif-containing 60 [Source:MGI Symbol;Acc:MGI:2387430]	0.16074	0.15474	0.20318	0.73845	0.26472	0.53293
NONMMUG026660.2	-1.16315427366196	0.0166096	0.911672	down	3:-:56128596-56130527	3:-:56128596-56130527	NONMMUG026660.2	-	-	-	lncRNA	0.33321	0.40632	0.21059	1.04321	0.81776	0.53563
ENSMUSG00000084166	1.00772	0.022081	0.911672	up	X:-:151413668-151414384	X:-:151413668-151414384	ENSMUSG00000084166	623804	-	Gm6451	predicted gene 6451 [Source:MGI Symbol;Acc:MGI:3648305]	1.91543	2.1897	2.01764	0.61108	1.3337	1.56357
ENSMUSG00000055827	-1.03413228571448	0.0437425	0.911672	down	15:-:63857724-63878558	15:-:63857724-63878558	ENSMUSG00000055827	270328	Q8CB12	Gsdmc3	Gasdermin-C3 [Source:UniProtKB/Swiss-Prot;Acc:Q8CB12]	0.60837	0.26621	0.67967	0.62108	0.98227	1.9633
NONMMUG017886.2	1.0538	0.0241261	0.911672	up	17:+:28446861-28447148	17:+:28446861-28447148	NONMMUG017886.2	-	-	-	lncRNA	4.02353	4.30377	7.22067	3.04268	3.60909	1.49717
NONMMUG032071.2	-1.00511301382892	0.0161769	0.911672	down	5:+:30206665-30207341	5:+:30206665-30207341	NONMMUG032071.2	-	-	-	lncRNA	0.76073	0.73234	0.93487	1.3591	1.78098	2.42024
ENSMUSG00000060795	-1.02904033864665	0.0173325	0.911672	down	2:+:19992921-19993442	2:+:19992921-19993442	ENSMUSG00000060795	433406	-	Gm13363	predicted gene 13363 [Source:MGI Symbol;Acc:MGI:3651407]	0.65774	1.4247	1.29907	2.35021	2.15052	2.80848
NONMMUG062109.1	-1.37303706592249	0.015366	0.911672	down	16:+:92136066-92137467	16:+:92136066-92137467	NONMMUG062109.1	-	-	-	lncRNA	0.5204	0.29469	0.25796	0.75004	0.68207	1.93756
NONMMUG003066.2	1.05559	0.0151797	0.911672	up	10:-:13670307-13672215	10:-:13670307-13672215	NONMMUG003066.2	-	-	-	lncRNA	0.67445	0.56271	0.49731	0.20656	0.30491	0.40657
NONMMUG063882.1	-1.39158641363527	0.00794197	0.911672	down	17:-:35382605-35384260	17:-:35382605-35384260	NONMMUG063882.1	-	-	-	lncRNA	0.34152	0.76714	0.4197	1.51085	1.59911	1.20091
NONMMUG039022.2	1.05348	0.0152436	0.911672	up	7:+:110425037-110425602	7:+:110425037-110425602	NONMMUG039022.2	-	-	-	lncRNA	1.89566	1.38694	2.47604	1.23858	1.0284	0.68563
NONMMUG037619.2	-1.00610848161005	0.0266444	0.911672	down	7:+:29830265-29831561	7:+:29830265-29831561	NONMMUG037619.2	-	-	-	lncRNA	0.26472	0.70082	0.73197	1.18235	0.92963	1.36304
ENSMUSG00000032487	-1.46457581302461	0.0356375	0.911672	down	1:+:150100031-150108227	1:+:150100031-150108227	ENSMUSG00000032487	19225	Q05769	Ptgs2	Prostaglandin G/H synthase 2 [Source:UniProtKB/Swiss-Prot;Acc:Q05769]	0.20615	0.11727	0.15793	0.22003	0.39943	1.21447
ENSMUSG00000040405	-1.36443670576184	0.0445979	0.911672	down	11:+:46735080-46779578	11:+:46735080-46779578	ENSMUSG00000040405	171283	Q5QNS5	Havcr1	hepatitis A virus cellular receptor 1	0.61284	0.48271	0.19562	0.54982	0.98949	2.46285
NONMMUG088068.1	-1.39286692388085	0.00588102	0.911672	down	10:+:30803496-30804719	10:+:30803496-30804719	NONMMUG088068.1	-	-	-	lncRNA	0.21038	0.20253	0.33241	0.71593	0.8492	0.6341
NONMMUG051463.1	1.06282	0.0366532	0.911672	up	10:-:111267527-111298383	10:-:111267527-111298383	NONMMUG051463.1	-	-	-	lncRNA	5.96784	6.72306	3.07626	1.55555	3.0752	3.44438
NONMMUG053790.1	1.09965	0.0129259	0.911672	up	12:+:17908037-17908883	12:+:17908037-17908883	NONMMUG053790.1	-	-	-	lncRNA	1.11475	0.97559	1.0141	0.41383	0.63813	0.50907
NONMMUG041355.2	1.37584	0.00749946	0.911672	up	8:-:95143527-95202944	8:-:95143527-95202944	NONMMUG041355.2	-	-	-	lncRNA	1.09844	1.58618	1.90087	0.7209	0.38004	0.78827
NONMMUG028951.2	-1.09269340744016	0.0145262	0.911672	down	4:-:41259947-41261218	4:-:41259947-41261218	NONMMUG028951.2	-	-	-	lncRNA	0.30366	0.29233	0.35541	0.58557	0.78447	0.94915
NONMMUG020596.2	1.21946	0.0112474	0.911672	up	19:+:4201354-4203361	19:+:4201354-4203361	NONMMUG020596.2	-	-	-	lncRNA	0.42076	0.48607	0.79778	0.2291	0.27174	0.25364
NONMMUG023590.2	-1.43870715583495	0.0109175	0.911672	down	2:+:80650186-80652173	2:+:80650186-80652173	NONMMUG023590.2	-	-	-	lncRNA	0.10794	0.27018	0.13644	0.63915	0.52285	0.36872
NONMMUG072236.1	-1.62266593030779	0.00899619	0.911672	down	4:+:85791789-85793016	4:+:85791789-85793016	NONMMUG072236.1	-	-	-	lncRNA	0.24464	0.33645	0.14726	1.35583	0.474	0.87782
NONMMUG073971.1	1.1911	0.0337265	0.911672	up	5:+:5664174-5681990	5:+:5664174-5681990	NONMMUG073971.1	-	-	-	lncRNA	3.30598	1.33092	1.5829	1.71822	0.87346	0.48312
ENSMUSG00000035451	-1.37034129276651	0.0288913	0.911672	down	12:-:57540628-57546916	12:-:57540628-57546916	ENSMUSG00000035451	15375	P35582	Foxa1	forkhead box A1	0.2322	0.08693	0.16306	0.22388	0.44988	0.82945
NONMMUG042392.2	1.05308	0.0143137	0.911672	up	9:-:31438465-31439767	9:-:31438465-31439767	NONMMUG042392.2	-	-	-	lncRNA	0.69169	0.60246	0.55512	0.36989	0.25527	0.33092
NONMMUG021075.2	1.20597	0.026485	0.911672	up	19:+:26732332-26733433	19:+:26732332-26733433	NONMMUG021075.2	-	-	-	lncRNA	1.71359	1.08727	0.61535	0.43735	0.37728	0.70429
NONMMUG021332.2	1.09447	0.0275332	0.911672	up	19:-:40416249-40416870	19:-:40416249-40416870	NONMMUG021332.2	-	-	-	lncRNA	2.34598	1.39492	1.74435	1.26795	0.40106	1.45577
NONMMUG037911.2	1.19658	0.0102917	0.911672	up	7:-:44460852-44467857	7:-:44460852-44467857	NONMMUG037911.2	-	-	-	lncRNA	1.7603	1.12974	1.50104	0.59903	0.64964	0.75794
ENSMUSG00000002274	1.54122	0.00878174	0.911672	up	17:-:25794571-25797136	17:-:25794571-25797136	ENSMUSG00000002274	70083	A2RSN4	Metrn	meteorin, glial cell differentiation regulator	0.44893	0.40337	1.04034	0.21388	0.23195	0.18041
NONMMUG049291.1	1.14356	0.0387813	0.911672	up	1:-:166306741-166309585	1:-:166306741-166309585	NONMMUG049291.1	-	-	-	lncRNA	0.49781	0.8423	0.28602	0.30801	0.24844	0.18187
ENSMUSG00000055210	1.11945	0.0425675	0.911672	up	4:-:114906282-114908873	4:-:114906282-114908873	ENSMUSG00000055210	17301	O35392	Foxd2	Forkhead box protein D2 [Source:UniProtKB/Swiss-Prot;Acc:O35392]	0.36427	0.46226	1.13368	0.49021	0.14436	0.3327
ENSMUSG00000059430	-1.60164096636695	0.0211003	0.911672	down	6:-:83512905-83536265	6:-:83512905-83536265	ENSMUSG00000059430	11468	Q3UJ36	Actg2	Actin, gamma-enteric smooth muscle [Source:UniProtKB/Swiss-Prot;Acc:P63268]	0.55129	0.21229	0.11614	0.47839	0.8812	1.38467
NONMMUG092763.1	1.21436	0.0345777	0.911672	up	3:+:94921859-94922837	3:+:94921859-94922837	NONMMUG092763.1	-	-	-	lncRNA	1.53277	2.83765	1.36617	0.42129	0.97089	1.42149
NONMMUG093306.1	-1.06331551823851	0.0310025	0.911672	down	4:+:155951513-155952339	4:+:155951513-155952339	NONMMUG093306.1	-	-	-	lncRNA	0.36327	0.54955	1.31195	1.53643	1.05576	2.0334
ENSMUSG00000079707	-1.34783786921568	0.00716038	0.911672	down	17:-:15027157-15041559	17:-:15027157-15041559	ENSMUSG00000079707	21647	A0A0R4J284	Tcte3	t-complex-associated testis expressed 3	0.38125	0.26216	0.34422	0.83404	0.94972	1.03966
NONMMUG093230.1	1.16692	0.0232308	0.911672	up	4:+:133082580-133083028	4:+:133082580-133083028	NONMMUG093230.1	-	-	-	lncRNA	1.52936	2.0244	3.4233	1.56132	1.11118	0.67223
ENSMUSG00000060244	1.16607	0.0253193	0.911672	up	1:+:171503478-171504750	1:+:171503478-171504750	ENSMUSG00000060244	56009	G3X9I4	Alyref2	Aly/REF export factor 2	0.67428	1.16841	0.67474	0.3786	0.22862	0.67743
NONMMUG086669.1	-1.13609262533093	0.0143826	0.911672	down	X:-:85796894-85812556	X:-:85796894-85812556	NONMMUG086669.1	-	-	-	lncRNA	0.3654	0.15989	0.31491	0.67825	0.57924	0.70084
NONMMUG012112.2	-1.3282902087336	0.0119198	0.911672	down	13:-:119648288-119649340	13:-:119648288-119649340	NONMMUG012112.2	-	-	-	lncRNA	0.44833	0.15695	0.30053	1.08184	0.59226	0.77802
ENSMUSG00000113137	-1.29204506853739	0.0131752	0.911672	down	12:-:55067752-55068201	12:-:55067752-55068201	ENSMUSG00000113137	-	-	AC157515.1	-	1.14447	0.45907	0.60277	1.55785	2.03264	2.10801
NONMMUG013954.2	-1.02882520917687	0.0313924	0.911672	down	15:+:4579549-4581292	15:+:4579549-4581292	NONMMUG013954.2	-	-	-	lncRNA	0.17226	0.40274	0.36291	0.52758	0.596	0.93951
ENSMUSG00000077639	-1.26405385155989	0.0108159	0.911672	down	11:+:77052947-77053067	11:+:77052947-77053067	ENSMUSG00000077639	-	-	Gm22772	predicted gene, 22772 [Source:MGI Symbol;Acc:MGI:5452549]	2.48284	1.70728	2.98894	6.87999	6.87219	5.34527
NONMMUG008414.2	1.0186	0.017018	0.911672	up	12:-:4222102-4223361	12:-:4222102-4223361	NONMMUG008414.2	-	-	-	lncRNA	0.57905	0.52465	0.6817	0.27819	0.29698	0.37643
NONMMUG054732.2	-1.3033614265317	0.0138765	0.911672	down	12:-:7951184-8209165	12:-:7951184-8209165	NONMMUG054732.2	-	-	-	lncRNA	0.10182	0.24505	0.21451	0.67567	0.39456	0.46034
NONMMUG033330.2	1.02928	0.024367	0.911672	up	5:-:109922649-109923482	5:-:109922649-109923482	NONMMUG033330.2	-	-	-	lncRNA	1.76232	2.09575	2.51154	0.74083	1.40598	1.24981
NONMMUG029494.2	1.24333	0.0187337	0.911672	up	4:-:63451322-63452792	4:-:63451322-63452792	NONMMUG029494.2	-	-	-	lncRNA	0.78775	0.61792	0.36879	0.2085	0.25438	0.32244
NONMMUG059787.1	-1.28545332533812	0.0146681	0.911672	down	15:+:35061610-35061861	15:+:35061610-35061861	NONMMUG059787.1	-	-	-	lncRNA	0.85154	0.98372	1.79396	4.34669	3.29974	2.39547
NONMMUG067450.1	-4.66197030273863	5.85089e-05	0.840644	down	2:+:127749589-127753593	2:+:127749589-127753593	NONMMUG067450.1	-	-	-	lncRNA	0	0	0	1.43319	2.33141	5.03721
NONMMUG082890.1	-1.14207248659266	0.0263102	0.911672	down	8:-:115513983-115515869	8:-:115513983-115515869	NONMMUG082890.1	-	-	-	lncRNA	0.22744	0.13137	0.31145	0.41795	0.74913	0.45701
ENSMUSG00000019102	-1.42594158640498	0.0239393	0.911672	down	11:+:61207537-61218421	11:+:61207537-61218421	ENSMUSG00000019102	11670	Q3UNF5	Aldh3a1	Mus musculus aldehyde dehydrogenase family 3, subfamily A1 (Aldh3a1), transcript variant 3, mRNA. [Source:RefSeq mRNA;Acc:NM_001331112]	0.3315	0.19148	0.09312	0.33842	0.66369	0.77711
NONMMUG035763.2	1.01294	0.0331368	0.911672	up	6:-:83065371-83067321	6:-:83065371-83067321	NONMMUG035763.2	-	-	-	lncRNA	0.61594	0.2753	0.74149	0.24703	0.27704	0.26521
ENSMUSG00000109231	1.01209	0.031012	0.911672	up	7:-:46927813-46929424	7:-:46927813-46929424	ENSMUSG00000109231	-	-	Gm45737	predicted gene 45737 [Source:MGI Symbol;Acc:MGI:5804852]	0.50585	0.56387	0.67307	0.35334	0.43846	0.18724
NONMMUG062108.1	-1.41648754234547	0.0201931	0.911672	down	16:+:92132452-92133127	16:+:92132452-92133127	NONMMUG062108.1	-	-	-	lncRNA	0.57139	0.24447	0.73563	1.62036	0.73805	2.42382
NONMMUG094156.1	-1.17962131869781	0.0200784	0.911672	down	5:-:134298798-134299213	5:-:134298798-134299213	NONMMUG094156.1	-	-	-	lncRNA	1.34118	0.49659	0.76071	2.31712	1.39922	2.69491
NONMMUG006913.2	-1.00806888994864	0.045425	0.911672	down	11:+:79360923-79362916	11:+:79360923-79362916	NONMMUG006913.2	-	-	-	lncRNA	0.50654	0.33248	0.16977	0.61115	0.49071	1.11035
NONMMUG015909.2	-1.09001499165033	0.0357757	0.911672	down	16:-:17178368-17180034	16:-:17178368-17180034	NONMMUG015909.2	-	-	-	lncRNA	0.54065	0.24785	0.16272	0.89364	0.64847	0.51732
ENSMUSG00000080877	1.11887	0.0164903	0.911672	up	X:-:8038611-8038996	X:-:8038611-8038996	ENSMUSG00000080877	627737	-	Rpl22-ps1	ribosomal protein L22, pseudogene 1 [Source:MGI Symbol;Acc:MGI:3644276]	1.77897	1.49852	1.99101	1.2486	0.64627	0.78194
NONMMUG062478.1	-1.13334803979809	0.0177322	0.911672	down	16:-:70341100-70378364	16:-:70341100-70378364	NONMMUG062478.1	-	-	-	lncRNA	0.59774	0.9207	1.00741	2.44093	1.50556	2.52225
NONMMUG023374.2	1.06752	0.0213498	0.911672	up	2:+:72141340-72142618	2:+:72141340-72142618	NONMMUG023374.2	-	-	-	lncRNA	0.57313	0.45438	0.67474	0.3786	0.29394	0.20323
NONMMUG008098.2	1.2763	0.0153745	0.911672	up	11:-:115765266-115767065	11:-:115765266-115767065	NONMMUG008098.2	-	-	-	lncRNA	1.38693	1.261	0.97395	0.78662	0.29858	0.6193
NONMMUG061204.1	1.14396	0.0159293	0.911672	up	16:+:8865318-8866580	16:+:8865318-8866580	NONMMUG061204.1	-	-	-	lncRNA	0.54369	0.39255	0.6085	0.31222	0.23043	0.20484
NONMMUG055029.1	-1.01627395920849	0.0359703	0.911672	down	12:-:40087398-40137833	12:-:40087398-40137833	NONMMUG055029.1	-	-	-	lncRNA	0.40835	0.55036	0.34411	1.41741	0.55383	1.18976
NONMMUG073895.1	1.33335	0.018757	0.911672	up	4:-:149969385-149970157	4:-:149969385-149970157	NONMMUG073895.1	-	-	-	lncRNA	1.16594	0.85519	0.93573	0.45345	0.69922	0.22312
NONMMUG070253.2	1.13954	0.0210294	0.911672	up	3:+:132879706-132891559	3:+:132879706-132891559	NONMMUG070253.2	-	-	-	lncRNA	0.73285	0.66141	0.9167	0.2338	0.35498	0.59823
NONMMUG073484.1	1.72433	0.00733358	0.911672	up	4:-:114672697-114673340	4:-:114672697-114673340	NONMMUG073484.1	-	-	-	lncRNA	0.73307	1.34727	0.91258	0.20411	0.38736	0.33477
ENSMUSG00000093040	1.08035	0.024557	0.911672	up	2:+:158740138-158740263	2:+:158740138-158740263	ENSMUSG00000093040	-	-	Gm26141	predicted gene, 26141 [Source:MGI Symbol;Acc:MGI:5455918]	4.0874	5.90232	7.89341	2.78188	3.29974	2.73768
NONMMUG058791.1	-1.28237180059168	0.0168602	0.911672	down	14:-:26595117-26606780	14:-:26595117-26606780	NONMMUG058791.1	-	-	-	lncRNA	0.72918	0.40113	0.87782	1.70154	1.21097	2.72107
NONMMUG088397.1	2.15625	0.00346452	0.911672	up	10:-:80049852-80050733	10:-:80049852-80050733	NONMMUG088397.1	-	-	-	lncRNA	0.58391	0.7495	0.76884	0.29806	0.04714	0.24444
NONMMUG090335.1	-2.21166187968491	0.00974626	0.911672	down	14:-:67304888-67314711	14:-:67304888-67314711	NONMMUG090335.1	-	-	-	lncRNA	0.1276	0.04095	0.11201	0.21712	0.51507	0.87604
NONMMUG079188.1	1.83277	0.00339413	0.911672	up	7:+:127427761-127428445	7:+:127427761-127428445	NONMMUG079188.1	-	-	-	lncRNA	0.8145	0.60316	0.79196	0.19189	0.24278	0.18884
NONMMUG005591.2	-1.19084615761707	0.0276383	0.911672	down	11:-:28548046-28549739	11:-:28548046-28549739	NONMMUG005591.2	-	-	-	lncRNA	0.10134	0.19512	0.34693	0.72421	0.41724	0.40726
NONMMUG022616.2	-1.4920272721647	0.0073406	0.911672	down	2:+:32892802-32893167	2:+:32892802-32893167	NONMMUG022616.2	-	-	-	lncRNA	0.35178	0.45154	0.61759	1.67597	1.36317	1.64934
NONMMUG065787.1	1.21496	0.0355177	0.911672	up	19:+:17697909-17699093	19:+:17697909-17699093	NONMMUG065787.1	-	-	-	lncRNA	4.59119	3.26687	4.83617	3.87199	2.32056	0.8022
NONMMUG016780.2	-1.10944536315888	0.0284743	0.911672	down	16:-:59615993-59616903	16:-:59615993-59616903	NONMMUG016780.2	-	-	-	lncRNA	0.32977	0.31747	0.44662	1.39476	0.82149	0.6153
NONMMUG092231.1	-1.18156822271988	0.0372512	0.911672	down	2:+:162939359-162939911	2:+:162939359-162939911	NONMMUG092231.1	-	-	-	lncRNA	0.62087	0.37356	1.4715	2.06	2.18034	1.16958
NONMMUG092375.1	-1.03622062169401	0.0344006	0.911672	down	2:-:48910964-48912055	2:-:48910964-48912055	NONMMUG092375.1	-	-	-	lncRNA	0.39302	0.37835	0.24839	0.80247	0.49496	1.18457
NONMMUG078086.1	1.06387	0.0335633	0.911672	up	6:-:142482375-142483125	6:-:142482375-142483125	NONMMUG078086.1	-	-	-	lncRNA	1.02865	0.77021	1.32433	0.40839	0.83043	0.4019
NONMMUG083000.1	1.54712	0.0138693	0.911672	up	8:-:126890429-126891599	8:-:126890429-126891599	NONMMUG083000.1	-	-	-	lncRNA	0.69636	0.52924	0.38606	0.33675	0.17753	0.11047
ENSMUSG00000076934	-1.96271451492211	0.0134946	0.911672	down	16:-:19085017-19085500	16:-:19085017-19085500	ENSMUSG00000076934	16142	A0A075B663,Q8VDE2,Q8CGS1,A2NVW3,A2NVW1,A2MXS5,Q9D8W4,A2NVW4,A2NVW5,Q9ET13	Iglv1	immunoglobulin lambda variable 1	0.43906	0.84535	0.23124	1.45675	1.48868	4.52138
NONMMUG005257.2	1.03806	0.0468119	0.911672	up	11:+:6547177-6547683	11:+:6547177-6547683	NONMMUG005257.2	-	-	-	lncRNA	1.1851	1.54834	3.29918	1.03703	0.57404	1.44579
NONMMUG002974.2	1.06195	0.0312919	0.911672	up	10:+:7780185-7781358	10:+:7780185-7781358	NONMMUG002974.2	-	-	-	lncRNA	0.65802	0.35193	0.88567	0.33589	0.2479	0.33055
NONMMUG027512.2	-1.35596536270537	0.0188231	0.911672	down	3:-:104057000-104058141	3:-:104057000-104058141	NONMMUG027512.2	-	-	-	lncRNA	0.22549	0.18089	0.19793	0.9208	0.32766	0.67963
ENSMUSG00000076612	-7.2509880780828	0.0033813	0.911672	down	12:-:113285325-113288932	12:-:113285325-113288932	ENSMUSG00000076612	404711	F6TQW2,A0A0A6YY53	Ighg2c	immunoglobulin heavy constant gamma 2C	0	0.03116	0	2.14778	13.9216	1.85351
NONMMUG091154.1	1.11226	0.0234642	0.911672	up	17:+:6949368-6950021	17:+:6949368-6950021	NONMMUG091154.1	-	-	-	lncRNA	0.78748	1.07397	0.89862	0.46896	0.31787	0.59337
NONMMUG051853.1	-1.08093073114053	0.029379	0.911672	down	11:+:21155669-21156668	11:+:21155669-21156668	NONMMUG051853.1	-	-	-	lncRNA	0.42918	0.20658	0.31645	0.92011	0.74838	0.56054
NONMMUG029722.2	1.248	0.0177772	0.911672	up	4:-:84428818-84429124	4:-:84428818-84429124	NONMMUG029722.2	-	-	-	lncRNA	1.53777	2.15329	1.76708	0.99903	0.54172	0.98316
NONMMUG009207.2	-1.1408795316979	0.0328688	0.911672	down	12:+:70885318-70886909	12:+:70885318-70886909	NONMMUG009207.2	-	-	-	lncRNA	0.43133	0.12976	0.14198	0.49539	0.41786	0.59586
NONMMUG051671.1	-1.21039948045337	0.0255108	0.911672	down	10:-:128334568-128336054	10:-:128334568-128336054	NONMMUG051671.1	-	-	-	lncRNA	0.23199	0.59555	0.7331	1.26313	1.27352	1.24306
NONMMUG092766.1	1.42434	0.0285451	0.911672	up	3:+:95673664-95674188	3:+:95673664-95674188	NONMMUG092766.1	-	-	-	lncRNA	1.79846	1.18046	1.37776	1.00148	0.15839	1.0677
NONMMUG055584.1	1.14425	0.0472099	0.911672	up	13:+:9182294-9182915	13:+:9182294-9182915	NONMMUG055584.1	-	-	-	lncRNA	1.86299	1.72705	0.94486	0.42265	0.53475	1.52509
NONMMUG090031.1	1.04202	0.0452169	0.911672	up	14:+:19718389-19718999	14:+:19718389-19718999	NONMMUG090031.1	-	-	-	lncRNA	0.77266	1.82576	1.77575	0.93223	0.54438	0.7057
ENSMUSG00000026766	1.51443	0.0382029	0.911672	up	2:-:50279881-50296801	2:-:50279881-50296801	ENSMUSG00000026766	109129	Q99LS1	Mmadhc	Methylmalonic aciduria and homocystinuria type D homolog, mitochondrial [Source:UniProtKB/Swiss-Prot;Acc:Q99LS1]	0.31996	0.24642	1.19086	0.21777	0.08266	0.25717
NONMMUG002097.2	1.114	0.0490363	0.911672	up	1:+:155248940-155256320	1:+:155248940-155256320	NONMMUG002097.2	-	-	-	lncRNA	2.57506	1.65265	4.13327	1.87777	1.78186	0.61598
NONMMUG012493.2	1.65072	0.0300361	0.911672	up	14:+:27968843-27970569	14:+:27968843-27970569	NONMMUG012493.2	-	-	-	lncRNA	0.59642	0.66986	0.28795	0.05074	0.1926	0.39948
ENSMUSG00000107140	-1.07250821905414	0.0322171	0.911672	down	5:+:31926697-31927391	5:+:31926697-31927391	ENSMUSG00000107140	-	-	Gm43811	predicted gene 43811 [Source:MGI Symbol;Acc:MGI:5663948]	0.43226	0.47558	0.39028	1.44998	1.01699	0.74449
NONMMUG044154.2	-1.18508305141117	0.0343495	0.911672	down	9:-:116897786-116898230	9:-:116897786-116898230	NONMMUG044154.2	-	-	-	lncRNA	0.868	0.27854	1.21908	1.4769	1.49489	2.32549
NONMMUG026470.2	1.39037	0.0455221	0.911672	up	3:-:41005515-41010442	3:-:41005515-41010442	NONMMUG026470.2	-	-	-	lncRNA	1.29044	1.00185	0.57003	1.10493	0.28229	0.16729
NONMMUG092134.1	-1.14301021631871	0.0348868	0.911672	down	2:+:76700627-76701843	2:+:76700627-76701843	NONMMUG092134.1	-	-	-	lncRNA	0.28212	0.23764	0.22288	0.79205	0.78576	0.38973
ENSMUSG00000088875	-1.06105400288889	0.0346098	0.911672	down	10:-:62923396-62923524	10:-:62923396-62923524	ENSMUSG00000088875	-	-	Gm25862	predicted gene, 25862 [Source:MGI Symbol;Acc:MGI:5455639]	2.99426	1.6014	2.80358	7.47227	5.80141	4.01102
ENSMUSG00000091132	-1.44525270258183	0.0257598	0.911672	down	14:-:58105772-58106129	14:-:58105772-58106129	ENSMUSG00000091132	-	-	Gm17109	predicted gene 17109 [Source:MGI Symbol;Acc:MGI:4937936]	1.43858	0.23082	0.75767	3.05968	1.50977	1.80664
NONMMUG035855.2	1.90108	0.0138368	0.911672	up	6:+:85910196-85911910	6:+:85910196-85911910	NONMMUG035855.2	-	-	-	lncRNA	0.87886	0.98708	0.41145	0.09969	0.3784	0.19622
NONMMUG008618.2	-1.00833795090833	0.0393211	0.911672	down	12:-:21370505-21371598	12:-:21370505-21371598	NONMMUG008618.2	-	-	-	lncRNA	0.27843	0.4212	0.25139	0.56849	0.80919	0.75927
NONMMUG030356.2	1.26231	0.038501	0.911672	up	4:+:116824903-116830604	4:+:116824903-116830604	NONMMUG030356.2	-	-	-	lncRNA	1.00904	1.35994	1.27545	0.20602	1.04268	0.60825
ENSMUSG00000064582	-1.2936721320481	0.0409414	0.911672	down	17:+:43454255-43454397	17:+:43454255-43454397	ENSMUSG00000064582	-	-	Gm25135	predicted gene, 25135 [Source:MGI Symbol;Acc:MGI:5454912]	1.20049	1.44462	6.00662	9.49828	5.52418	4.22139
ENSMUSG00000080573	-1.05344543184268	0.0321277	0.911672	down	11:-:69635400-69635519	11:-:69635400-69635519	ENSMUSG00000080573	100316749	-	Mir467f	microRNA 467f [Source:MGI Symbol;Acc:MGI:3783379]	3.21883	2.06581	1.88365	4.74659	4.85062	7.54573
ENSMUSG00000098268	2.38738	0.0034628	0.911672	up	6:-:129189015-129189124	6:-:129189015-129189124	ENSMUSG00000098268	-	-	Gm27514	predicted gene, 27514 [Source:MGI Symbol;Acc:MGI:5530896]	5.46225	4.13162	3.69881	0.39831	0.37797	2.35192
NONMMUG072814.1	-1.27184941149129	0.017556	0.911672	down	4:-:8398033-8419649	4:-:8398033-8419649	NONMMUG072814.1	-	-	-	lncRNA	0.27278	0.1313	0.23945	0.64979	0.52852	0.54812
NONMMUG003514.2	1.09894	0.0261147	0.911672	up	10:+:43319360-43319714	10:+:43319360-43319714	NONMMUG003514.2	-	-	-	lncRNA	1.81342	1.51299	1.27346	0.86395	0.58559	0.85022
NONMMUG073133.1	1.18486	0.043401	0.911672	up	4:-:41486376-41487730	4:-:41486376-41487730	NONMMUG073133.1	-	-	-	lncRNA	0.53845	0.60983	0.56718	0.09701	0.36821	0.47733
NONMMUG066497.1	1.12764	0.0436343	0.911672	up	19:-:59406844-59410274	19:-:59406844-59410274	NONMMUG066497.1	-	-	-	lncRNA	1.56842	1.16674	0.97625	0.29113	0.55251	1.21763
NONMMUG072249.1	1.3706	0.0267748	0.911672	up	4:+:85828493-85829528	4:+:85828493-85829528	NONMMUG072249.1	-	-	-	lncRNA	0.66282	0.55833	0.52364	0.38063	0.08026	0.4162
NONMMUG027560.2	1.44413	0.0156309	0.911672	up	3:-:105648409-105660693	3:-:105648409-105660693	NONMMUG027560.2	-	-	-	lncRNA	0.42214	0.58701	0.59289	0.33519	0.18176	0.14137
NONMMUG063432.1	1.06621	0.0440066	0.911672	up	17:+:69142587-69143685	17:+:69142587-69143685	NONMMUG063432.1	-	-	-	lncRNA	0.97629	0.60151	0.45249	0.51828	0.30265	0.23541
NONMMUG032762.2	-1.03275935933179	0.0497601	0.911672	down	5:+:74316568-74359144	5:+:74316568-74359144	NONMMUG032762.2	-	-	-	lncRNA	0.38291	0.15359	0.33612	0.8144	0.34003	0.86558
NONMMUG049025.1	-1.04952900356574	0.0356374	0.911672	down	1:-:125567191-125581824	1:-:125567191-125581824	NONMMUG049025.1	-	-	-	lncRNA	1.257	1.38297	0.94577	4.03315	1.91357	2.88659
NONMMUG073432.1	2.05786	0.00520149	0.911672	up	4:-:102230468-102231098	4:-:102230468-102231098	NONMMUG073432.1	-	-	-	lncRNA	1.49135	1.27618	2.44366	0.67667	0.16053	0.49944
ENSMUSG00000107489	-1.30277459788968	0.0221026	0.911672	down	6:-:115159097-115159931	6:-:115159097-115159931	ENSMUSG00000107489	100416930	-	Gm18325	predicted gene, 18325 [Source:MGI Symbol;Acc:MGI:5010510]	0.35979	0.2474	0.16242	0.89203	0.6473	0.56803
ENSMUSG00000064919	-1.07852712500039	0.0300914	0.911672	down	2:+:25208623-25208727	2:+:25208623-25208727	ENSMUSG00000064919	-	-	Gm22572	predicted gene, 22572 [Source:MGI Symbol;Acc:MGI:5452349]	2.0437	2.36093	2.5833	6.25924	3.95969	7.80239
NONMMUG062110.1	-1.50351113975895	0.0239635	0.911672	down	16:+:92138305-92139155	16:+:92138305-92139155	NONMMUG062110.1	-	-	-	lncRNA	0.35302	0.2913	0.10625	0.87526	0.43971	1.21603
NONMMUG075258.1	1.8482	0.00964551	0.911672	up	5:-:20082014-20083386	5:-:20082014-20083386	NONMMUG075258.1	-	-	-	lncRNA	1.46548	2.21697	3.74893	1.06865	0.40563	0.631
NONMMUG008610.2	1.29109	0.0252043	0.911672	up	12:-:20914584-20921283	12:-:20914584-20921283	NONMMUG008610.2	-	-	-	lncRNA	0.63199	0.49779	1.21038	0.41058	0.33395	0.23089
NONMMUG073885.1	1.4979	0.0160894	0.911672	up	4:-:148869214-148871089	4:-:148869214-148871089	NONMMUG073885.1	-	-	-	lncRNA	1.59545	1.53592	2.0167	1.30304	0.30912	0.64117
NONMMUG070917.1	-1.31193192481256	0.0489999	0.911672	down	3:-:36875169-36880685	3:-:36875169-36880685	NONMMUG070917.1	-	-	-	lncRNA	0.47953	0.34623	0.44197	1.77462	0.46454	2.16797
ENSMUSG00000111036	1.17618	0.0306699	0.911672	up	10:+:45680957-45681525	10:+:45680957-45681525	ENSMUSG00000111036	-	-	Gm47502	predicted gene, 47502 [Source:MGI Symbol;Acc:MGI:6096487]	0.75427	1.08918	1.03286	0.69303	0.43842	0.30312
NONMMUG009935.2	1.7022	0.010685	0.911672	up	12:-:108440530-108441270	12:-:108440530-108441270	NONMMUG009935.2	-	-	-	lncRNA	0.89947	0.49481	0.54141	0.32795	0.12448	0.19365
NONMMUG061059.1	1.0439	0.0414501	0.911672	up	15:-:99826481-99827705	15:-:99826481-99827705	NONMMUG061059.1	-	-	-	lncRNA	1.90041	2.43934	2.33545	1.13174	1.68762	0.79554
ENSMUSG00000116291	1.84864	0.00955954	0.911672	up	15:-:97302352-97302974	15:-:97302352-97302974	ENSMUSG00000116291	-	-	AC102914.1	-	0.62	0.59686	0.87077	0.21099	0.06674	0.41527
NONMMUG031965.2	1.07093	0.0380125	0.911672	up	5:-:24407601-24408043	5:-:24407601-24408043	NONMMUG031965.2	-	-	-	lncRNA	1.64695	1.02591	1.22459	0.49452	0.93853	0.584
NONMMUG066104.1	-1.69651133044025	0.00815954	0.911672	down	19:+:60586520-60588743	19:+:60586520-60588743	NONMMUG066104.1	-	-	-	lncRNA	0.311	0.1996	0.21839	0.95249	0.90384	1.14566
NONMMUG084127.1	-1.10542605548505	0.0497505	0.911672	down	9:+:108544214-108545359	9:+:108544214-108545359	NONMMUG084127.1	-	-	-	lncRNA	0.2996	0.10816	0.59172	0.76465	0.47164	0.7525
NONMMUG010756.2	-1.41763500467768	0.0379486	0.911672	down	13:-:38959442-38960512	13:-:38959442-38960512	NONMMUG010756.2	-	-	-	lncRNA	0.20036	0.54008	0.08442	0.53183	0.77641	0.76494
ENSMUSG00000065800	-3.12118287479268	0.00115072	0.911672	down	7:-:66119303-66119403	7:-:66119303-66119403	ENSMUSG00000065800	-	-	Gm23042	predicted gene, 23042 [Source:MGI Symbol;Acc:MGI:5452819]	0	0	0	0.86762	1.6466	3.41533
NONMMUG052809.1	1.47321	0.0418391	0.911672	up	11:-:6890711-6891644	11:-:6890711-6891644	NONMMUG052809.1	-	-	-	lncRNA	0.91901	0.88472	0.48402	0.14073	0.75675	0.18466
NONMMUG063927.1	1.50101	0.0234276	0.911672	up	17:-:44883775-44886670	17:-:44883775-44886670	NONMMUG063927.1	-	-	-	lncRNA	1.88041	0.85188	1.16515	0.90339	0.42863	0.22226
NONMMUG048429.1	-1.50364394463746	0.0371845	0.911672	down	1:-:73894063-73895163	1:-:73894063-73895163	NONMMUG048429.1	-	-	-	lncRNA	0.11694	0.26268	0.2053	0.8357	0.26434	1.17489
NONMMUG058195.1	-1.17889574253952	0.0389819	0.911672	down	14:+:78737221-78738261	14:+:78737221-78738261	NONMMUG058195.1	-	-	-	lncRNA	0.4535	0.19844	0.13028	0.67342	0.55915	0.53846
NONMMUG029810.2	1.28278	0.0441771	0.911672	up	4:+:89168309-89169597	4:+:89168309-89169597	NONMMUG029810.2	-	-	-	lncRNA	0.39954	0.73722	0.38579	0.13596	0.12902	0.50177
ENSMUSG00000073412	1.36852	0.0278562	0.911672	up	17:-:35185095-35188439	17:-:35185095-35188439	ENSMUSG00000073412	16988	B8JJ61	Lst1	leukocyte specific transcript 1	1.24099	1.19469	1.08934	1.05577	0.20037	0.5195
ENSMUSG00000111582	-2.84652019149159	0.00105344	0.911672	down	9:+:38762909-38765644	9:+:38762909-38765644	ENSMUSG00000111582	-	-	Gm47347	predicted gene, 47347 [Source:MGI Symbol;Acc:MGI:6096245]	0	0	0	1.53736	1.09412	1.1347
NONMMUG022944.2	-1.67511364007261	0.024971	0.911672	down	2:-:51138301-51138774	2:-:51138301-51138774	NONMMUG022944.2	-	-	-	lncRNA	0.72435	0.08717	0.47687	1.66385	0.70172	1.63741
NONMMUG012341.2	-1.13997115837625	0.0301706	0.911672	down	14:+:21088734-21089318	14:+:21088734-21089318	NONMMUG012341.2	-	-	-	lncRNA	0.44018	0.2825	0.30911	0.89876	0.63964	1.1056
NONMMUG017303.2	1.38971	0.026055	0.911672	up	16:-:97994601-97997420	16:-:97994601-97997420	NONMMUG017303.2	-	-	-	lncRNA	0.49331	0.52239	0.62355	0.15108	0.4301	0.14868
NONMMUG072276.1	-1.21647053541679	0.0277768	0.911672	down	4:+:85898196-85899034	4:+:85898196-85899034	NONMMUG072276.1	-	-	-	lncRNA	0.15346	0.19698	0.3233	0.57445	0.64422	0.51393
NONMMUG090852.1	1.40562	0.0195306	0.911672	up	16:+:17891967-17892643	16:+:17891967-17892643	NONMMUG090852.1	-	-	-	lncRNA	0.76073	0.36617	0.73454	0.25888	0.18424	0.25476
ENSMUSG00000065657	-1.16124225721885	0.0378281	0.911672	down	11:-:102549196-102549299	11:-:102549196-102549299	ENSMUSG00000065657	-	-	Gm25337	predicted gene, 25337 [Source:MGI Symbol;Acc:MGI:5455114]	1.65068	3.17817	1.73876	6.31942	3.59799	7.46281
NONMMUG027854.2	-1.22521828011176	0.0303592	0.911672	down	3:-:126432883-126439270	3:-:126432883-126439270	NONMMUG027854.2	-	-	-	lncRNA	0.43004	0.33119	0.36239	0.87805	0.74988	1.64179
NONMMUG080137.1	-2.06420451282392	0.00923834	0.911672	down	7:-:113988723-113995967	7:-:113988723-113995967	NONMMUG080137.1	-	-	-	lncRNA	0.13308	0.06406	0.21027	1.01895	0.3223	0.86905
NONMMUG057894.1	-1.09098844218145	0.0324876	0.911672	down	14:+:49204929-49205655	14:+:49204929-49205655	NONMMUG057894.1	-	-	-	lncRNA	0.23614	0.22732	0.3731	0.72321	0.62908	0.65241
NONMMUG060321.1	1.39005	0.0315512	0.911672	up	15:+:99904296-99904934	15:+:99904296-99904934	NONMMUG060321.1	-	-	-	lncRNA	0.67164	0.51726	1.3442	0.47997	0.13013	0.47235
ENSMUSG00000078380	1.14932	0.0297592	0.911672	up	7:+:34251038-34251493	7:+:34251038-34251493	ENSMUSG00000078380	619734	D3YTY6	Gm6096	predicted gene 6096	1.12941	0.72485	0.9914	0.38434	0.45589	0.47279
NONMMUG076030.1	1.45756	0.0458916	0.911672	up	5:-:117639743-117658727	5:-:117639743-117658727	NONMMUG076030.1	-	-	-	lncRNA	2.08478	1.17651	0.53007	0.22017	0.4875	0.65003
NONMMUG088975.1	1.00951	0.0396178	0.911672	up	11:-:80424095-80424340	11:-:80424095-80424340	NONMMUG088975.1	-	-	-	lncRNA	2.09355	1.84747	1.83771	1.24676	1.01407	0.87639
NONMMUG067256.2	-1.58451603072255	0.0271787	0.911672	down	2:+:104413985-104432423	2:+:104413985-104432423	NONMMUG067256.2	-	-	-	lncRNA	0.16195	0.31182	0.04265	0.45468	0.47068	0.61017
NONMMUG085709.1	1.12715	0.0314406	0.911672	up	X:+:48374472-48379662	X:+:48374472-48379662	NONMMUG085709.1	-	-	-	lncRNA	1.14278	1.22237	1.33751	0.51852	0.49203	0.76542
ENSMUSG00000094694	-3.62455010566816	0.00476683	0.911672	down	12:-:114583569-114584002	12:-:114583569-114584002	ENSMUSG00000094694	668478	A0A0A6YW37,A0A075B5T9	Ighv1-9	immunoglobulin heavy variable V1-9	0	0	0	0.12483	2.13214	0.98276
NONMMUG060536.1	-1.29962944625779	0.0304083	0.911672	down	15:-:35427148-35428337	15:-:35427148-35428337	NONMMUG060536.1	-	-	-	lncRNA	1.2017	0.66106	0.36166	2.45362	1.66307	1.89721
NONMMUG090023.1	1.48216	0.0172638	0.911672	up	14:+:15160655-15161203	14:+:15160655-15161203	NONMMUG090023.1	-	-	-	lncRNA	0.62539	0.5268	0.82346	0.31923	0.2272	0.15708
NONMMUG025340.2	-1.20406187140612	0.0386317	0.911672	down	2:+:158858820-158859642	2:+:158858820-158859642	NONMMUG025340.2	-	-	-	lncRNA	0.26074	0.25101	0.21972	0.4259	0.65674	0.99544
NONMMUG052166.1	-1.98079134319915	0.011206	0.911672	down	11:+:61855348-61862411	11:+:61855348-61862411	NONMMUG052166.1	-	-	-	lncRNA	0.05815	0.16795	0.12251	0.35622	0.73238	0.64269
NONMMUG092543.1	-1.13986840664448	0.0368026	0.911672	down	2:-:152765816-152766989	2:-:152765816-152766989	NONMMUG092543.1	-	-	-	lncRNA	0.26685	0.12844	0.23424	0.40863	0.51702	0.62555
NONMMUG087996.1	-1.19616555762155	0.0473655	0.911672	down	1:-:178312201-178312880	1:-:178312201-178312880	NONMMUG087996.1	-	-	-	lncRNA	0.56803	0.12152	0.46537	0.70877	0.73371	1.20478
NONMMUG043769.2	1.08303	0.0397143	0.911672	up	9:-:101145584-101146341	9:-:101145584-101146341	NONMMUG043769.2	-	-	-	lncRNA	0.62282	0.43606	0.71569	0.34682	0.3291	0.22754
NONMMUG068357.1	-1.65354091323984	0.0185618	0.911672	down	2:-:84581743-84582578	2:-:84581743-84582578	NONMMUG068357.1	-	-	-	lncRNA	0.05134	0.24711	0.16223	0.5241	0.39786	0.61893
NONMMUG091075.1	-1.66700308844466	0.0209323	0.911672	down	16:-:32007503-32007928	16:-:32007503-32007928	NONMMUG091075.1	-	-	-	lncRNA	0.50373	0.29096	0.10612	1.54277	0.68319	1.11339
NONMMUG088928.1	2.59033	0.00480102	0.911672	up	11:-:61378626-61378848	11:-:61378626-61378848	NONMMUG088928.1	-	-	-	lncRNA	0.76982	0.92637	0.8109	0	0	0.38671
ENSMUSG00000098946	2.48559	0.00775309	0.911672	up	2:-:105123062-105123183	2:-:105123062-105123183	ENSMUSG00000098946	-	-	Gm27636	predicted gene, 27636 [Source:MGI Symbol;Acc:MGI:5531018]	1.05535	2.3706	3.33499	0.71827	0	0.35343
NONMMUG072553.1	2.69013	0.00799315	0.911672	up	4:+:131801158-131808333	4:+:131801158-131808333	NONMMUG072553.1	-	-	-	lncRNA	1.43658	0.86436	1.13492	0.91662	0	0
NONMMUG030480.2	1.71529	0.0151938	0.911672	up	4:+:120531034-120532157	4:+:120531034-120532157	NONMMUG030480.2	-	-	-	lncRNA	1.07294	1.03291	0.98892	0.13692	0.25985	0.67373
NONMMUG083813.1	-2.48912959244651	0.00977754	0.911672	down	9:+:89507955-89508614	9:+:89507955-89508614	NONMMUG083813.1	-	-	-	lncRNA	0	0.0626	0.20549	0.33193	0.81894	0.45732
NONMMUG074373.1	1.4962	0.0235619	0.911672	up	5:+:64600081-64605884	5:+:64600081-64605884	NONMMUG074373.1	-	-	-	lncRNA	0.7846	0.37766	0.99176	0.2403	0.22803	0.23648
NONMMUG082065.1	-2.29841793037408	0.00901494	0.911672	down	8:-:44991135-45009952	8:-:44991135-45009952	NONMMUG082065.1	-	-	-	lncRNA	0	0.29512	0.16146	0.7824	0.74244	1.38595
NONMMUG095529.1	-1.05631452095732	0.0485709	0.911672	down	8:+:57667841-57668497	8:+:57667841-57668497	NONMMUG095529.1	-	-	-	lncRNA	0.39194	0.37732	0.20643	0.80027	0.63283	0.85318
ENSMUSG00000080408	2.48158	0.0114699	0.911672	up	15:-:37371322-37371447	15:-:37371322-37371447	ENSMUSG00000080408	-	-	Gm23654	predicted gene, 23654 [Source:MGI Symbol;Acc:MGI:5453431]	4.76863	1.31163	2.15275	0	0.98992	0.34221
NONMMUG008266.2	1.29444	0.0336507	0.911672	up	11:-:119646186-119646630	11:-:119646186-119646630	NONMMUG008266.2	-	-	-	lncRNA	1.06089	0.74276	0.81272	0.4923	0.46715	0.19379
NONMMUG028722.2	2.26921	0.00878259	0.911672	up	4:-:25854515-25854899	4:-:25854515-25854899	NONMMUG028722.2	-	-	-	lncRNA	0.4459	0.53657	0.82196	0.1138	0.21598	0
ENSMUSG00000082998	-1.22724470194459	0.0415475	0.911672	down	4:+:69691978-69692574	4:+:69691978-69692574	ENSMUSG00000082998	622491	-	Gm11221	predicted gene 11221 [Source:MGI Symbol;Acc:MGI:3651633]	0.43133	0.13841	0.37862	0.73391	0.975	0.65003
ENSMUSG00000065915	2.3135	0.0136175	0.911672	up	8:-:122982837-122982943	8:-:122982837-122982943	ENSMUSG00000065915	-	-	Gm24445	predicted gene, 24445 [Source:MGI Symbol;Acc:MGI:5454222]	2.4066	2.70293	3.80252	2.4569	0.38857	0
NONMMUG069905.1	2.43359	0.0105645	0.911672	up	3:+:97101492-97102780	3:+:97101492-97102780	NONMMUG069905.1	-	-	-	lncRNA	0.50971	0.29441	1.28858	0.20815	0	0.10242
NONMMUG018197.2	-2.07969150144899	0.0287412	0.911672	down	17:+:35480139-35480728	17:+:35480139-35480728	NONMMUG018197.2	-	-	-	lncRNA	0.47423	0.07609	0.16651	0.40345	1.37823	1.74697
NONMMUG032726.2	1.33741	0.0431108	0.911672	up	5:+:73157014-73157884	5:+:73157014-73157884	NONMMUG032726.2	-	-	-	lncRNA	1.74936	1.34727	0.73708	0.35718	0.33894	0.93736
NONMMUG088315.1	-2.19969687980974	0.0173951	0.911672	down	10:-:41518558-41519242	10:-:41518558-41519242	NONMMUG088315.1	-	-	-	lncRNA	0.31327	0	0.19799	0.83152	0.48557	0.56652
NONMMUG060267.1	-1.37437656889036	0.0442851	0.911672	down	15:+:93252227-93252937	15:+:93252227-93252937	NONMMUG060267.1	-	-	-	lncRNA	0.42704	0.06852	0.59977	0.79927	0.75845	0.92959
NONMMUG078906.1	1.68967	0.0223246	0.911672	up	7:+:95548472-95901115	7:+:95548472-95901115	NONMMUG078906.1	-	-	-	lncRNA	1.19548	0.9207	0.75556	0.24409	0.57906	0.12011
NONMMUG088350.1	1.39053	0.0494172	0.911672	up	10:-:63072052-63075060	10:-:63072052-63075060	NONMMUG088350.1	-	-	-	lncRNA	1.19216	1.25201	1.14161	0.11064	0.62995	1.08885
NONMMUG038855.2	-2.44398167930228	0.00996951	0.911672	down	7:-:100975811-100979237	7:-:100975811-100979237	NONMMUG038855.2	-	-	-	lncRNA	0	0	0.57712	1.11867	0.70769	0.91741
NONMMUG032163.2	-1.13916383339684	0.0461101	0.911672	down	5:+:33126802-33127261	5:+:33126802-33127261	NONMMUG032163.2	-	-	-	lncRNA	0.4665	0.26945	0.39311	0.95249	1.175	0.74989
NONMMUG088795.1	-1.69561345173145	0.0281352	0.911672	down	11:+:119089922-119090722	11:+:119089922-119090722	NONMMUG088795.1	-	-	-	lncRNA	0.05358	0.15474	0.22576	0.3282	0.77859	0.48448
NONMMUG062486.1	1.32599	0.0299792	0.911672	up	16:-:72771590-72789880	16:-:72771590-72789880	NONMMUG062486.1	-	-	-	lncRNA	0.95071	0.91523	1.1445	0.55462	0.39472	0.2729
ENSMUSG00000065030	1.53265	0.0264539	0.911672	up	6:+:12742899-12743018	6:+:12742899-12743018	ENSMUSG00000065030	-	-	n-R5s160	nuclear encoded rRNA 5S 160 [Source:MGI Symbol;Acc:MGI:4422024]	3.93412	1.72151	3.01385	0.73024	1.38589	0.71864
NONMMUG049664.1	2.40842	0.00763236	0.911672	up	10:+:13193287-13200879	10:+:13193287-13200879	NONMMUG049664.1	-	-	-	lncRNA	0.94532	0.54603	0.39831	0.19302	0	0
NONMMUG092432.1	2.1187	0.0234449	0.911672	up	2:-:92374901-92375170	2:-:92374901-92375170	NONMMUG092432.1	-	-	-	lncRNA	1.27164	1.07116	2.17667	0.64911	0	0.95819
ENSMUSG00000070170	-2.31198579932174	0.00734588	0.911672	down	13:+:75905147-75905278	13:+:75905147-75905278	ENSMUSG00000070170	-	-	Gm24163	predicted gene, 24163 [Source:MGI Symbol;Acc:MGI:5453940]	0	0	0.34248	0.99579	0.94493	1.30662
NONMMUG073137.1	-1.24606842878038	0.0385733	0.911672	down	4:-:43137164-43140603	4:-:43137164-43140603	NONMMUG073137.1	-	-	-	lncRNA	0.3798	0.73126	0.80014	1.74483	1.28778	2.28948
NONMMUG035139.2	-1.37969387106896	0.0333801	0.911672	down	6:+:40487348-40487713	6:+:40487348-40487713	NONMMUG035139.2	-	-	-	lncRNA	0.23452	0.22577	0.61759	1.43655	0.68159	1.06029
ENSMUSG00000089024	1.62521	0.0231151	0.911672	up	10:-:25266045-25266175	10:-:25266045-25266175	ENSMUSG00000089024	-	-	Gm25016	predicted gene, 25016 [Source:MGI Symbol;Acc:MGI:5454793]	2.94854	1.89235	2.07058	0.66893	1.26952	0.32915
NONMMUG092917.1	1.55307	0.0279721	0.911672	up	3:-:84813914-84814395	3:-:84813914-84814395	NONMMUG092917.1	-	-	-	lncRNA	0.53425	0.85718	0.65654	0.36361	0.25878	0.08946
NONMMUG025733.2	-1.13147632634277	0.0466409	0.911672	down	2:+:173659849-173660680	2:+:173659849-173660680	NONMMUG025733.2	-	-	-	lncRNA	0.15475	0.19864	0.21734	0.42129	0.39978	0.72555
NONMMUG051661.1	2.15184	0.0138904	0.911672	up	10:-:127494866-127507834	10:-:127494866-127507834	NONMMUG051661.1	-	-	-	lncRNA	0.69899	0.40374	1.03079	0	0.27086	0.14045
NONMMUG015409.2	-1.5232403164961	0.0345873	0.911672	down	15:+:98534004-98534747	15:+:98534004-98534747	NONMMUG015409.2	-	-	-	lncRNA	0.4038	0.11107	0.06076	0.6478	0.39118	0.57955
NONMMUG051659.1	1.72537	0.0170676	0.911672	up	10:-:126974466-126979340	10:-:126974466-126979340	NONMMUG051659.1	-	-	-	lncRNA	0.5146	0.59448	0.54206	0.10507	0.0997	0.3102
NONMMUG066486.1	-1.24051459575302	0.0468616	0.911672	down	19:-:57349250-57353320	19:-:57349250-57353320	NONMMUG066486.1	-	-	-	lncRNA	0.24489	0.29469	0.12898	0.50002	0.77104	0.55359
ENSMUSG00000101132	-1.59290141350427	0.027324	0.911672	down	15:-:74986591-74988460	15:-:74986591-74988460	ENSMUSG00000101132	666240	-	Gm8000	predicted gene 8000 [Source:MGI Symbol;Acc:MGI:3648432]	0.0725	0.13958	0.30546	0.88813	0.42139	0.50985
NONMMUG079859.1	-1.81473287107618	0.0230084	0.911672	down	7:-:69059614-69061617	7:-:69059614-69061617	NONMMUG079859.1	-	-	-	lncRNA	0.14306	0.13772	0.60277	1.60654	0.55436	1.43728
NONMMUG022891.2	1.3744	0.0456187	0.911672	up	2:-:46419535-46442711	2:-:46419535-46442711	NONMMUG022891.2	-	-	-	lncRNA	0.91099	0.877	0.9596	0.51668	0.68641	0.10169
NONMMUG080529.1	1.49623	0.0289956	0.911672	up	8:+:18660492-18667589	8:+:18660492-18667589	NONMMUG080529.1	-	-	-	lncRNA	0.93299	0.89818	1.47416	0.15875	0.45192	0.62491
NONMMUG095830.1	-2.36471857902627	0.0103821	0.911672	down	8:-:78490485-78490785	8:-:78490485-78490785	NONMMUG095830.1	-	-	-	lncRNA	0.14258	0	0	0.43669	0.82877	0.2865
NONMMUG060010.1	1.38009	0.0307715	0.911672	up	15:+:68254499-68256040	15:+:68254499-68256040	NONMMUG060010.1	-	-	-	lncRNA	0.99519	0.59879	1.04829	0.254	0.36154	0.37494
NONMMUG028383.2	-1.20835051318012	0.0431173	0.911672	down	4:-:3827807-3828128	4:-:3827807-3828128	NONMMUG028383.2	-	-	-	lncRNA	0.34611	0.49979	0.91145	1.59005	1.17354	1.73865
ENSMUSG00000087754	-2.19136043125379	0.0106928	0.911672	down	14:-:49001717-49001836	14:-:49001717-49001836	ENSMUSG00000087754	-	-	Gm23470	predicted gene, 23470 [Source:MGI Symbol;Acc:MGI:5453247]	0	0	0.37673	1.09537	1.03942	1.07796
ENSMUSG00000098269	1.36593	0.0436594	0.911672	up	17:+:35251289-35251405	17:+:35251289-35251405	ENSMUSG00000098269	102465886	-	Mir8094	microRNA 8094 [Source:MGI Symbol;Acc:MGI:5530895]	1.83409	4.23756	3.09112	1.87242	1.06607	0.73707
NONMMUG079525.1	-1.49420881767736	0.0314411	0.911672	down	7:-:43289808-43290571	7:-:43289808-43290571	NONMMUG079525.1	-	-	-	lncRNA	0.56471	0.13591	0.29742	1.44127	0.82059	0.99286
NONMMUG066109.1	-1.48280281952388	0.0347125	0.911672	down	19:+:61187712-61188323	19:+:61187712-61188323	NONMMUG066109.1	-	-	-	lncRNA	0.21038	0.20253	0.07387	0.78752	0.33968	0.56364
NONMMUG093288.1	2.25444	0.0400457	0.911672	up	4:+:150872207-150872862	4:+:150872207-150872862	NONMMUG093288.1	-	-	-	lncRNA	1.70101	0.50386	0.41348	0.26716	0	0.52584
NONMMUG058884.1	-1.38724605249798	0.048231	0.911672	down	14:-:47286769-47293364	14:-:47286769-47293364	NONMMUG058884.1	-	-	-	lncRNA	0.72742	0.14006	0.61299	0.89115	1.40938	1.75397
NONMMUG090508.1	-2.32689440260297	0.0182287	0.911672	down	15:+:75679508-75679861	15:+:75679508-75679861	NONMMUG090508.1	-	-	-	lncRNA	0	0	0.38312	0.99016	0.46979	0.36541
ENSMUSG00000077613	-1.28682405501705	0.0410913	0.911672	down	12:-:41348441-41348572	12:-:41348441-41348572	ENSMUSG00000077613	-	-	Gm25497	predicted gene, 25497 [Source:MGI Symbol;Acc:MGI:5455274]	0.65027	0.626	1.36993	2.3235	2.83478	2.28659
NONMMUG007552.2	2.22937	0.0160326	0.911672	up	11:+:99039931-99041088	11:+:99039931-99041088	NONMMUG007552.2	-	-	-	lncRNA	0.64781	0.62364	0.34119	0.33068	0	0
NONMMUG045748.2	-2.30041480463714	0.0173873	0.911672	down	X:+:122347613-122347948	X:+:122347613-122347948	NONMMUG045748.2	-	-	-	lncRNA	0.25546	0	0	0.2608	0.74244	0.64164
ENSMUSG00000086540	1.40792	0.0430994	0.911672	up	X:-:161817734-161819587	X:-:161817734-161819587	ENSMUSG00000086540	195726	-	Scml1	Scm polycomb group protein like 1 [Source:MGI Symbol;Acc:MGI:2684893]	0.59608	0.57384	0.47091	0.2282	0.36091	0.07486
ENSMUSG00000096238	-2.17986996559708	0.0167436	0.911672	down	5:+:110757085-110757191	5:+:110757085-110757191	ENSMUSG00000096238	-	-	Gm22583	predicted gene, 22583 [Source:MGI Symbol;Acc:MGI:5452360]	0.8022	0	0	1.22845	1.1657	2.01488
ENSMUSG00000112764	1.9626	0.0282291	0.911672	up	10:-:75483090-75483392	10:-:75483090-75483392	ENSMUSG00000112764	-	-	Gm48158	predicted gene, 48158 [Source:MGI Symbol;Acc:MGI:6097527]	0.84986	0.9545	0.746	0	0.54887	0.28461
NONMMUG089717.1	2.04323	0.0264398	0.911672	up	13:+:69643344-69643630	13:+:69643344-69643630	NONMMUG089717.1	-	-	-	lncRNA	1.04677	0.86375	0.63007	0.76332	0	0.15024
NONMMUG006109.2	-1.4133174613574	0.0489196	0.911672	down	11:+:53701179-53701488	11:+:53701179-53701488	NONMMUG006109.2	-	-	-	lncRNA	0.83066	0.13328	0.43749	1.1307	1.60942	0.97364
NONMMUG070130.1	1.92499	0.0183544	0.911672	up	3:+:117869089-117897130	3:+:117869089-117897130	NONMMUG070130.1	-	-	-	lncRNA	0.48222	0.46423	0.67727	0	0.15572	0.16149
NONMMUG049782.1	1.86775	0.0461842	0.911672	up	10:+:39688454-39699440	10:+:39688454-39699440	NONMMUG049782.1	-	-	-	lncRNA	1.85791	1.78858	1.36993	1.13804	1.07992	0
NONMMUG074281.1	-2.01788283215766	0.0208987	0.911672	down	5:+:44480207-44480427	5:+:44480207-44480427	NONMMUG074281.1	-	-	-	lncRNA	0.1942	0.18695	0	1.58605	0.56439	0.58532
NONMMUG084587.1	2.18898	0.0256363	0.911672	up	9:-:43448578-43453926	9:-:43448578-43453926	NONMMUG084587.1	-	-	-	lncRNA	0.22295	1.07315	0.58711	0.22761	0	0.112
NONMMUG091158.1	2.21549	0.0215179	0.911672	up	17:+:8329500-8329731	17:+:8329500-8329731	NONMMUG091158.1	-	-	-	lncRNA	0.92495	0.71235	0.38972	0	0	0.55757
NONMMUG007163.2	2.29777	0.0280212	0.911672	up	11:+:87304673-87304944	11:+:87304673-87304944	NONMMUG007163.2	-	-	-	lncRNA	0.47336	0.91139	0.99723	0.9665	0	0
NONMMUG032434.2	1.93016	0.0325851	0.911672	up	5:-:49924150-49941143	5:-:49924150-49941143	NONMMUG032434.2	-	-	-	lncRNA	0.41347	0.31843	0.78395	0.33769	0	0.16616
NONMMUG095434.1	1.90673	0.0370021	0.911672	up	8:+:13153316-13153799	8:+:13153316-13153799	NONMMUG095434.1	-	-	-	lncRNA	0.53204	0.59755	0.65383	0	0.1718	0.62361
ENSMUSG00000064525	1.44612	0.0358001	0.911672	up	14:+:57697809-57697937	14:+:57697809-57697937	ENSMUSG00000064525	-	-	Gm26440	predicted gene, 26440 [Source:MGI Symbol;Acc:MGI:5456217]	2.32887	1.6014	1.75224	1.01895	0.6446	0.33425
NONMMUG051057.1	1.51234	0.0439452	0.911672	up	10:-:60372669-60374963	10:-:60372669-60374963	NONMMUG051057.1	-	-	-	lncRNA	0.50343	1.09046	1.06059	0.64244	0.24385	0.12645
NONMMUG054197.1	-2.00191732187752	0.0272671	0.911672	down	12:+:50426968-50428395	12:+:50426968-50428395	NONMMUG054197.1	-	-	-	lncRNA	0.33399	0.16076	0	1.70485	0.48533	0.6711
NONMMUG088939.1	2.02796	0.0328812	0.911672	up	11:-:69066338-69066742	11:-:69066338-69066742	NONMMUG088939.1	-	-	-	lncRNA	0.74179	0.91814	0.33487	0.32455	0.20532	0
NONMMUG046232.2	1.51149	0.0357805	0.911672	up	X:-:160020290-160020723	X:-:160020290-160020723	NONMMUG046232.2	-	-	-	lncRNA	0.59333	0.66639	0.41666	0.30287	0.0958	0.1987
NONMMUG090205.1	1.42062	0.0463432	0.911672	up	14:+:103349408-103349854	14:+:103349408-103349854	NONMMUG090205.1	-	-	-	lncRNA	0.57608	0.73944	0.60681	0.09802	0.18603	0.57877
ENSMUSG00000077602	-1.35560963683871	0.0496945	0.911672	down	16:+:24884173-24884306	16:+:24884173-24884306	ENSMUSG00000077602	-	-	Gm22672	predicted gene, 22672 [Source:MGI Symbol;Acc:MGI:5452449]	0.96084	0.30833	1.34948	2.28882	3.10274	1.93068
NONMMUG045147.2	1.86457	0.0390319	0.911672	up	X:+:74285398-74286829	X:+:74285398-74286829	NONMMUG045147.2	-	-	-	lncRNA	0.82853	1.27618	1.22183	0	0.64211	0.66592
NONMMUG045435.2	-1.31251585522873	0.0491113	0.911672	down	X:-:98544397-98544882	X:-:98544397-98544882	NONMMUG045435.2	-	-	-	lncRNA	0.26492	0.08501	0.37208	0.54092	0.59884	0.79849
NONMMUG095468.1	-1.94802935218307	0.0307279	0.911672	down	8:+:25754764-25755151	8:+:25754764-25755151	NONMMUG095468.1	-	-	-	lncRNA	0	0.31946	0.11651	0.67755	0.32147	0.88904
ENSMUSG00000089255	1.96858	0.0443998	0.911672	up	17:-:24719676-24719803	17:-:24719676-24719803	ENSMUSG00000089255	100306952	-	Snora78	small nucleolar RNA, H/ACA box 7	3.01765	1.29113	4.94459	0	1.29927	1.68432
NONMMUG033000.2	-1.85157833797174	0.0340173	0.911672	down	5:+:92979452-92979872	5:+:92979452-92979872	NONMMUG033000.2	-	-	-	lncRNA	0.36892	0	0.25907	1.00435	0.59566	0.61774
NONMMUG062356.1	-1.90680583834291	0.0329779	0.911672	down	16:-:37827106-37828250	16:-:37827106-37828250	NONMMUG062356.1	-	-	-	lncRNA	0.46024	0	0.1212	0.70479	0.44586	0.80919
ENSMUSG00000064398	-1.52536084001445	0.0360365	0.911672	down	X:-:20614523-20614695	X:-:20614523-20614695	ENSMUSG00000064398	-	-	Gm23628	predicted gene, 23628 [Source:MGI Symbol;Acc:MGI:5453405]	0.24808	0.23882	0.78395	1.01306	1.20164	1.99392
ENSMUSG00000088659	1.38114	0.046993	0.911672	up	18:+:69551963-69552071	18:+:69551963-69552071	ENSMUSG00000088659	-	-	Gm24845	predicted gene, 24845 [Source:MGI Symbol;Acc:MGI:5454622]	1.9687	1.89524	3.73275	1.20591	0.38144	1.58233
NONMMUG088344.1	1.54715	0.033652	0.911672	up	10:-:61494917-61496290	10:-:61494917-61496290	NONMMUG088344.1	-	-	-	lncRNA	0.32845	0.52699	0.69195	0.11177	0.21213	0.11
ENSMUSG00000095701	1.86534	0.0313215	0.911672	up	3:+:96328425-96328590	3:+:96328425-96328590	ENSMUSG00000095701	-	-	Gm24830	predicted gene, 24830 [Source:MGI Symbol;Acc:MGI:5454607]	1.2927	0.74668	1.36168	0.79183	0	0.25975
ENSMUSG00000094033	2.00069	0.0201931	0.911672	up	10:-:23166865-23166971	10:-:23166865-23166971	ENSMUSG00000094033	-	-	Gm24655	predicted gene, 24655 [Source:MGI Symbol;Acc:MGI:5454432]	0.8022	1.1584	0.845	0.40948	0	0
ENSMUSG00000115628	-1.83403625798791	0.0411839	0.911672	down	14:-:32035915-32036338	14:-:32035915-32036338	ENSMUSG00000115628	-	-	AC154846.2	-	0.20244	0.48722	0	0.72336	0.58835	0.81356
ENSMUSG00000114135	-1.47512714738094	0.040231	0.911672	down	12:+:36539357-36539812	12:+:36539357-36539812	ENSMUSG00000114135	638858	-	Gm7252	predicted gene 7252 [Source:MGI Symbol;Acc:MGI:3643964]	0.09412	0.09061	0.39656	0.57651	0.54706	0.56735
NONMMUG059176.1	-1.82907943021948	0.0338259	0.911672	down	14:-:99547286-99584333	14:-:99547286-99584333	NONMMUG059176.1	-	-	-	lncRNA	0.3148	0.10102	0	0.53563	0.40662	0.63254
NONMMUG063118.1	1.87102	0.0398382	0.911672	up	17:+:30590755-30596507	17:+:30590755-30596507	NONMMUG063118.1	-	-	-	lncRNA	0.40016	0.48154	0.94841	0	0.38766	0.20102
NONMMUG066479.1	-1.92578157207916	0.0462076	0.911672	down	19:-:56758928-56759558	19:-:56758928-56759558	NONMMUG066479.1	-	-	-	lncRNA	0.20405	0.26191	0	0.27775	0.72479	0.68334
ENSMUSG00000084493	1.93849	0.028492	0.911672	up	15:+:73729164-73729290	15:+:73729164-73729290	ENSMUSG00000084493	-	-	Gm22106	predicted gene, 22106 [Source:MGI Symbol;Acc:MGI:5451883]	0.67587	1.95195	1.0679	0	0.32738	0.33952
ENSMUSG00000095297	1.87961	0.0276847	0.911672	up	15:-:39308470-39308578	15:-:39308470-39308578	ENSMUSG00000095297	-	-	Gm25381	predicted gene, 25381 [Source:MGI Symbol;Acc:MGI:5455158]	1.18122	1.89524	0.8295	0	0.38144	0.39558
ENSMUSG00000088475	1.77931	0.0416304	0.911672	up	13:+:3648537-3648650	13:+:3648537-3648650	ENSMUSG00000088475	-	-	Gm23084	predicted gene, 23084 [Source:MGI Symbol;Acc:MGI:5452861]	2.25883	1.81212	2.37935	1.53736	0	1.1347
NONMMUG070410.1	-1.981777871075	0.0436017	0.911672	down	3:+:153225715-153228501	3:+:153225715-153228501	NONMMUG070410.1	-	-	-	lncRNA	0.24713	0	0.17354	0.75687	0.79802	0.24828
NONMMUG094428.1	-1.92757832715391	0.036245	0.911672	down	6:+:140680761-140681085	6:+:140680761-140681085	NONMMUG094428.1	-	-	-	lncRNA	0.13205	0.25425	0	0.40444	0.38379	1.32672
NONMMUG015886.2	1.92283	0.0423207	0.911672	up	16:-:16870515-16870851	16:-:16870515-16870851	NONMMUG015886.2	-	-	-	lncRNA	0.38206	0.9808	0.67074	0.13001	0	0.63974
NONMMUG085515.1	-2.19475557098246	0.0334529	0.911672	down	9:-:122430695-122432333	9:-:122430695-122432333	NONMMUG085515.1	-	-	-	lncRNA	0	0	0.35181	1.02291	0.97066	0.16778
NONMMUG032743.2	1.8732	0.0364974	0.911672	up	5:-:73575174-73576202	5:-:73575174-73576202	NONMMUG032743.2	-	-	-	lncRNA	0.34334	0.99159	0.72332	0.35052	0.16631	0
ENSMUSG00000088504	-1.88474270842789	0.0269491	0.911672	down	4:-:89182981-89183120	4:-:89182981-89183120	ENSMUSG00000088504	-	-	Gm26490	predicted gene, 26490 [Source:MGI Symbol;Acc:MGI:5456267]	0	0	0.32291	0.93889	0.59395	0.61598
ENSMUSG00000079353	2.02359	0.0347905	0.911672	up	2:+:58859434-58907618	2:+:58859434-58907618	ENSMUSG00000079353	-	F7CV60	Gm11099	-	0.73364	1.41252	1.54556	1.12345	0	0
ENSMUSG00000065204	-2.09901952702378	0.0432485	0.911672	down	19:+:46359036-46359144	19:+:46359036-46359144	ENSMUSG00000065204	-	-	Gm24610	predicted gene, 24610 [Source:MGI Symbol;Acc:MGI:5454387]	0	0	2.4885	2.00985	2.28863	1.58233
NONMMUG055066.1	2.0987	0.0343844	0.911672	up	12:-:52256062-52263311	12:-:52256062-52263311	NONMMUG055066.1	-	-	-	lncRNA	0.89786	0.69149	0.18915	0.36665	0	0
NONMMUG013140.2	-1.45821451805322	0.0462577	0.911672	down	14:-:61530261-61530553	14:-:61530261-61530553	NONMMUG013140.2	-	-	-	lncRNA	0.41668	0.20056	0.21945	0.85077	1.4128	0.83725
NONMMUG081490.1	1.80408	0.047581	0.911672	up	8:+:122490397-122490801	8:+:122490397-122490801	NONMMUG081490.1	-	-	-	lncRNA	0.82139	1.18611	0.86522	1.0482	0	0.20631
ENSMUSG00000088627	-1.85437133948556	0.0382392	0.911672	down	6:+:93793772-93793877	6:+:93793772-93793877	ENSMUSG00000088627	-	-	Gm23035	predicted gene, 23035 [Source:MGI Symbol;Acc:MGI:5452812]	0.40488	0	0.42649	0.82669	2.74563	1.22033
NONMMUG092152.1	2.25141	0.0492406	0.911672	up	2:+:104065327-104065784	2:+:104065327-104065784	NONMMUG092152.1	-	-	-	lncRNA	0.46853	0.9021	0.19741	0	0	0.65902
NONMMUG027470.2	-1.77938367921461	0.0459632	0.911672	down	3:+:102529979-102543655	3:+:102529979-102543655	NONMMUG027470.2	-	-	-	lncRNA	0.13454	0.25904	0	0.8241	0.26067	0.81101
ENSMUSG00000065122	2.05798	0.0394215	0.911672	up	9:+:84649496-84649659	9:+:84649496-84649659	ENSMUSG00000065122	-	-	Gm26126	predicted gene, 26126 [Source:MGI Symbol;Acc:MGI:5455903]	1.30847	1.00771	0.27566	0	0.50703	0
NONMMUG001615.2	-1.66474031486356	0.0393648	0.911672	down	1:-:121507585-121507803	1:-:121507585-121507803	NONMMUG001615.2	-	-	-	lncRNA	0.19597	0	0.20643	0.6002	0.56954	0.59066
ENSMUSG00000101640	1.88279	0.0354745	0.911672	up	1:+:16898185-17091631	1:+:16898185-17091631	ENSMUSG00000101640	-	-	Gm28376	predicted gene 28376 [Source:MGI Symbol;Acc:MGI:5579082]	0.9754	0.23475	0.51372	0.24895	0	0
ENSMUSG00000099246	-1.93099127347285	0.0463454	0.911672	down	2:+:13226828-13227014	2:+:13226828-13227014	ENSMUSG00000099246	-	-	Gm27540	predicted gene, 27540 [Source:MGI Symbol;Acc:MGI:5530922]	0.22951	0.22094	0	0.2343	1.11168	1.84464
ENSMUSG00000065460	-1.68231956835639	0.044354	0.911672	down	2:+:180398379-180398482	2:+:180398379-180398482	ENSMUSG00000065460	723954	-	Mir133a-2	microRNA 133a-2 [Source:MGI Symbol;Acc:MGI:3618718]	0.41267	0.39727	0	0.84259	1.19933	2.073
ENSMUSG00000064987	-1.8257247688945	0.0439514	0.911672	down	6:+:67027043-67027176	6:+:67027043-67027176	ENSMUSG00000064987	-	-	Gm25260	predicted gene, 25260 [Source:MGI Symbol;Acc:MGI:5455037]	0.64056	0	0	0.98092	0.93082	0.64356
ENSMUSG00000108899	-1.9642161286756	0.0492574	0.911672	down	7:+:70531222-70531449	7:+:70531222-70531449	ENSMUSG00000108899	-	-	Gm44811	predicted gene 44811 [Source:MGI Symbol;Acc:MGI:5753387]	0.37647	0	0	1.34519	0.54706	0.18912
