# Supplementary material for: Calpain1 inhibition enhances autophagy-lysosomal pathway and ameliorates tubulointerstitial fibrosis in Nephronophthisis
Source: Mol Med. 2025 May 3;31:166. doi: 10.1186/s10020-025-01231-4 (PMC12049798; doi:10.1186/s10020-025-01231-4)
Supplement: Supplementary file 6 — Additional file 6. [file 10020_2025_1231_MOESM6_ESM.xlsx]

## Sheet: Sheet1
Description	E value	Identity(%)
calpain-11 [Homo sapiens]	0	1
calpain [Homo sapiens]	0	1
unnamed protein product [Homo sapiens]	0	1
calpain-11 isoform X1 [Homo sapiens]	0	0.9986
calpain 11 [Homo sapiens]	0	0.9986
calpain-11 isoform X4 [Homo sapiens]	0	0.9986
calpain-11 isoform X2 [Homo sapiens]	0	0.9986
unnamed protein product [Homo sapiens]	0	0.9986
Calpain 11 [Homo sapiens]	0	0.9986
calpain-11 isoform X5 [Homo sapiens]	0	0.9985
calpain-11 isoform X3 [Homo sapiens]	0	0.9973
calpain 11, isoform CRA_b [Homo sapiens]	0	0.9946
calpain 11, isoform CRA_c [Homo sapiens]	0	0.988
calpain 11, isoform CRA_d [Homo sapiens]	0	0.9834
Chain A, Calpain-1 catalytic subunit [Homo sapiens]	6e-150	0.6175
Chain A, Calpain 1, large [catalytic] subunit [Homo sapiens]	1e-142	0.6137
Chain A, Calpain-1 catalytic subunit [Homo sapiens]	8e-150	0.6131
calpain-8 isoform X3 [Homo sapiens]	4e-156	0.5597
calpain-8 isoform X4 [Homo sapiens]	6e-158	0.5594
calpain 8 [Homo sapiens]	2e-157	0.5594
unnamed protein product [Homo sapiens]	0	0.5563
calpain-2 catalytic subunit isoform X1 [Homo sapiens]	4e-178	0.5556
calpain 2, (m/II) large subunit, isoform CRA_c [Homo sapiens]	5e-176	0.5548
calpain-2 catalytic subunit isoform X1 [Homo sapiens]	2e-177	0.5533
calpain-1 catalytic subunit isoform X1 [Homo sapiens]	0	0.5482
unnamed protein product [Homo sapiens]	0	0.5482
calpain-1 catalytic subunit [Homo sapiens]	0	0.5482
Calpain 1, (mu/I) large subunit [Homo sapiens]	0	0.5482
calpain 1, (mu/I) large subunit, isoform CRA_c [Homo sapiens]	0	0.5453
calpain 1, (mu/I) large subunit, isoform CRA_b [Homo sapiens]	0	0.5453
calpain 1, (mu/I) large subunit, isoform CRA_a [Homo sapiens]	0	0.5439
calpain-2 catalytic subunit isoform 2 [Homo sapiens]	0	0.5321
unnamed protein product [Homo sapiens]	0	0.5288
calpain-2 catalytic subunit isoform 1 [Homo sapiens]	0	0.5271
calpain large polypeptide L2 [Homo sapiens]	0	0.5271
neutral protease large subunit [Homo sapiens]	0	0.5258
Calpain 2, (m/II) large subunit [Homo sapiens]	0	0.5256
calpain 2, (m/II) large subunit, isoform CRA_a [Homo sapiens]	0	0.5249
CAPN2 protein, partial [Homo sapiens]	0	0.5247
calpain 2, (m/II) large subunit, isoform CRA_b [Homo sapiens]	0	0.5242
Chain L, M-CALPAIN LARGE SUBUNIT [Homo sapiens]	0	0.5228
unnamed protein product [Homo sapiens]	0	0.5214
calpain-9 isoform X5 [Homo sapiens]	0	0.5171
Calpain 2, large [catalytic] subunit precursor variant, partial [Homo sapiens]	0	0.5088
calpain-8 [Homo sapiens]	0	0.5
calpain 8 [Homo sapiens]	0	0.5
Calpain 8 [Homo sapiens]	0	0.5
hCG2036808, isoform CRA_c [Homo sapiens]	0	0.5
calpain-3 isoform c [Homo sapiens]	0	0.4938
calpain-9 isoform X8 [Homo sapiens]	0	0.4928
calpain 3 transcription variant 11 [Homo sapiens]	0	0.4926
calpain 3 [Homo sapiens]	0	0.4925
calpain 9 [Homo sapiens]	0	0.4919
calpain 9, isoform CRA_b [Homo sapiens]	0	0.4904
calpain 9 [Homo sapiens]	0	0.4904
hCG40434, isoform CRA_e [Homo sapiens]	0	0.4897
calpain-9 isoform 1 [Homo sapiens]	0	0.489
unnamed protein product [Homo sapiens]	0	0.4875
calpain-9 isoform X1 [Homo sapiens]	0	0.4818
unnamed protein product [Homo sapiens]	3e-143	0.4817
calpain 9 [Homo sapiens]	0	0.477
unnamed protein product [Homo sapiens]	0	0.4753
CAPN9 protein [Homo sapiens]	0	0.4753
calpain 9 [Homo sapiens]	0	0.4753
calpain 9 [Homo sapiens]	0	0.4749
calpain-9 isoform X4 [Homo sapiens]	5e-177	0.4748
calpain-9 isoform 3 [Homo sapiens]	0	0.4735
calpain 9, isoform CRA_c [Homo sapiens]	0	0.4735
calpain 9 [Homo sapiens]	0	0.4735
calpain-9 isoform 2 [Homo sapiens]	0	0.472
hCG40434, isoform CRA_a [Homo sapiens]	5e-170	0.4702
calpain 3 [Homo sapiens]	0	0.4697
hUp84 [Homo sapiens]	0	0.4694
calpain 3 [Homo sapiens]	0	0.4684
calpain-8 isoform X1 [Homo sapiens]	7e-175	0.4678
calpain-8 isoform X1 [Homo sapiens]	2e-174	0.4678
calpain-9 isoform X2 [Homo sapiens]	0	0.4649
calpain-9 isoform X3 [Homo sapiens]	0	0.4642
calpain 3 transcription variant 10 [Homo sapiens]	0	0.4642
calpain-9 isoform X6 [Homo sapiens]	4e-144	0.4505
calpain-3 isoform b [Homo sapiens]	0	0.4492
calpain 3 [Homo sapiens]	0	0.448
hCG40434, isoform CRA_c [Homo sapiens]	0	0.448
calpain-3 isoform a [Homo sapiens]	0	0.4459
hCG40434, isoform CRA_d [Homo sapiens]	0	0.4455
calpain 3 [Homo sapiens]	0	0.4447
hCG40434, isoform CRA_b [Homo sapiens]	0	0.4423
calpain-12 isoform X12 [Homo sapiens]	1e-144	0.4212
calpain-12 isoform X13 [Homo sapiens]	1e-141	0.4167
calpain-12 isoform X11 [Homo sapiens]	2e-144	0.4159
calpain-12 [Homo sapiens]	9e-175	0.4068
calpain-12 isoform X4 [Homo sapiens]	8e-153	0.4
calpain 14 [Homo sapiens]	4e-146	0.3974
calpain-12 isoform X2 [Homo sapiens]	2e-167	0.3946
calpain-14 isoform 1 [Homo sapiens]	5e-147	0.3944
hCG1988128, isoform CRA_b [Homo sapiens]	4e-146	0.3944
unnamed protein product [Homo sapiens]	4e-146	0.393
calpain-12 isoform X18 [Homo sapiens]	4e-165	0.3858
calpain-12 isoform X16 [Homo sapiens]	3e-164	0.3819
calpain-12 isoform X17 [Homo sapiens]	7e-157	0.3759
