# Supplementary material for: Calpain1 inhibition enhances autophagy-lysosomal pathway and ameliorates tubulointerstitial fibrosis in Nephronophthisis
Source: Mol Med. 2025 May 3;31:166. doi: 10.1186/s10020-025-01231-4 (PMC12049798; doi:10.1186/s10020-025-01231-4)
Supplement: Supplementary file 7 — Additional file 7. [file 10020_2025_1231_MOESM7_ESM.xlsx]

## Sheet: Sheet1
first class	second class	third class	pathway Id	gene number	gene
Cellular Processes	Transport and catabolism	Autophagy - animal	mmu04140	28	16333|16334|29869|75669|74244|67841|77040|404549|100504663|15974|15972|57436|15970|66795|242557|225326|15978|242519|105787|108079|71742|15967|56486|242517|93739|73683|235040|666468
Cellular Processes	Transport and catabolism	Lysosome	mmu04142	27	110006|83429|71665|56325|18010|11781|11782|67963|11305|11984|27419|56722|67464|19156|15932|15931|56629|67300|14667|432486|17159|19063|15212|15211|140494|14466|11778
Genetic Information Processing	Folding, sorting and degradation	Protein processing in endoplasmic reticulum	mmu04141	27	228684|22030|70361|54609|54197|59007|116891|66256|15511|66861|73318|77371|71853|56812|80286|21402|11911|81489|13002|56085|63958|107513|217365|70377|66397|26400|226641
Cellular Processes	Cell growth and death	Cell cycle	mmu04110	5	69010|20843|211586|56637|66671
Human Diseases	Drug resistance: Antineoplastic	EGFR tyrosine kinase inhibitor resistance	mmu01521	10	74769|14388|18707|18706|18176|14173|320207|16000|18709|18708
Metabolism	Carbohydrate metabolism	Fructose and mannose metabolism	mmu00051	4	18642|18640|18641|218138
Metabolism	Global and overview maps	Fatty acid metabolism	mmu01212	39	78625|12895|12894|12896|11363|223722|74205|52538|113868|15107|26922|106529|231086|74147|93747|11364|66885|110446|11409|50790|66775|433256|97212|94180|68801|30049|14104|170439|107476|329065|110460|71147|14081|80911|328845|56348|216739|54326|20249
Metabolism	Carbohydrate metabolism	Pentose phosphate pathway	mmu00030	31	21351|18642|328099|14381|14380|19733|74419|75456|110208|230163|66681|19139|232449|56421|18641|14751|110639|66171|75731|72157|66646|14121|14120|11674|11676|21881|353204|19895|71336|100198|83553
Genetic Information Processing	Replication and repair	DNA replication	mmu03030	6	69263|16881|17220|19718|19819|59001
Metabolism	Nucleotide metabolism	Purine metabolism	mmu00230	20	18971|15452|18973|54195|11821|14918|107569|53893|245841|14919|100862375|59001|74414|67967|18950|231329|231327|23917|27369|20017
Genetic Information Processing	Transcription	Basal transcription factors	mmu03022	5	23894|13871|13872|68153|66671
Genetic Information Processing	Translation	RNA transport	mmu03013	5	76884|66679|20918|66441|14265
Human Diseases	Drug resistance: Antineoplastic	Endocrine resistance	mmu01522	95	16476|20779|18129|19014|15200
Genetic Information Processing	Translation	Ribosome biogenesis in eukaryotes	mmu03008	4	67459|217109|75471|66161
Environmental Information Processing	Membrane transport	ABC transporters	mmu02010	4	21354|18669|56325|224814
Metabolism	Xenobiotics biodegradation and metabolism	Metabolism of xenobiotics by cytochrome P450	mmu00980	5	14871|14870|22238|14872|22236
Genetic Information Processing	Translation	mRNA surveillance pathway	mmu03015	3	14853|14852|54196
Genetic Information Processing	Folding, sorting and degradation	RNA degradation	mmu03018	3	104625|18459|18458
Environmental Information Processing	Signal transduction	Ras signaling pathway	mmu04014	3	14174|16333|18784
Metabolism	Lipid metabolism	Biosynthesis of unsaturated fatty acids	mmu01040	4	217698|113868|106529|20250
